# Supplementary material for: The Aeromonas salmonicida subsp. salmonicida exoproteome: determination of the complete repertoire of Type-Three Secretion System effectors and identification of other virulence factors
Source: Proteome Sci. 2013 Sep 27;11:42. doi: 10.1186/1477-5956-11-42 (PMC3852671; doi:10.1186/1477-5956-11-42)
Supplement: Additional file 1 — Table: PMSS, LFQ values, ratios, PEP values, subcellular localization, secretion system signals for each protein identified in SNs and pellets of wt and mutant strains in GP and SP. Column B: Proteins names. Red = T3SS components; dark red = other virulence factors (toxins, enzymes and adhesins); light red = putative secondary virulence factors; yellow = proteins specific of JF2267 or B526; mauve = multidrud resistance-associated proteins; orange = ABC transporters; light green = proteins associated to flagella, pili, T4SS; dark blue = phage proteins; light blue = cytoplasmic moonlighting proteins present in SNs; grey = T5SS; light pink T6SS, pink: transposases. Column E: A449 Loci. Grey = genes conserved among Aeromonas sp.; white = genes shared with at least one other Aeromonas species; green = genes specific of A. salmonicida; yellow = genes specific of A. salmonicida JF2267 and B526; pink = transposases. [file 1477-5956-11-42-S1.xlsx]

## Sheet: Ratios pour publi
				Locus	PMSS SNs				Fold change Log2PMSS(wt/mut)		LFQ Intensities SNs				Fold change Log2LFQ(wt/mut)		Unique peptides SNs				SN PEP values		MS/MS Count SNs				PMSS Pellets				Fold change Log2PMSS(wt/mut)		LFQ Intensities Pellets				Fold change Log2LFQ(wt/mut)		COG classification			PSORTb v3.0.2		SignalP 4.1		TatP	Modlab	Neural Network 0.4 treshold	Effective
Uniprot ID	Protein names	Gene names	Length	A449	wt GP	wt SP	mut GP	mut SP	GP	SP	wt GP	wt SP	mut GP	mut SP	GP	SP	wt GP	wt SP	mut GP	mut SP	PEP 1	PEP 2	wt GP	wt SP	mut GP	mut SP	wt GP	wt SP	mut GP	mut SP	GP	SP	wt GP	wt SP	mut GP	mut SP	GP	SP				Localization	Score	D	?		N =1, C=30
JF2267-GENE9	bacterial group 3 Ig-like protein	pRA1_0073, D745_p1101	1840	/	496.23	5340.98	863.581	6738.16	-0.799323	-0.33525	160590000	7888000000	394410000	19798000000	-1.29631	-1.32762	43	85	42	85	0	0	67	859	108	992	29.751	127.436	1	36.304	4.89487	1.81157	80263000	101160000	40056000	87247000	1.00272	0.213462	-	-	-	OuterMembrane	9.49	0.147	N	?	0.5	yes
JF2267-GENE8	thiol:disulfide interchange protein DsbC	pRA1_0074	235	/							1	1476000	1	1914900	0	-0.375576		2		2		1.0408e-08		0		3							25553000	5384300	13402000	5754300	0.931044	-0.0958816	O	COG1651	Protein-disulfide isomerase	Periplasmic	9.44	0.304	N	?	-0.01	no
JF2267-GENE5	type IV conjugative transfer system signal peptidase TrhF	pRA1_0077, D745_p1051	176	/																													7251900	1	5604800	1	0.371696	0	N	COG0681	Signal peptidase I	Unknown	2	0.153	N	?
JF2267-GENE7	type IV conjugative transfer system protein TraC	pRA1_0075, D745_p1053	815	/																							24.886	1	1	1	4.63726	0	5468700	20610000	3232100	15438000	0.758726	0.416859	N	COG3451	Type IV secretory pathway, VirB4 components	Unknown	6.29	0.117	N	?
B526C002-GENE75	hypothetical	HMPREF1170_02622	2869	/																													95055000	1	69352000	1	0.454825	0	-	-	-	Unknown	4.69	0.094	N	N
B526C002-GENE65	Putative uncharacterized protein	/	680	/																							1	1	10.153	1	-3.34383	0							-	-	-	CytoplasmicMembrane	9.82	0.361	N	?
G7D1E4	Putative uncharacterized protein	IYQ_23455	110	/																							27.408	48.63	34.927	74.067	-0.349746	-0.606984	14350000	29476000	8120700	29809000	0.821375	-0.0162072	-	-	-	Cytoplasmic	8.96	0.092	N	N
B526C002-GENE15 (G7CPB1)	Recombination-associated protein RdgC	rdgC IYQ_00957	303	/																							225.699	167.141	212.172	175.309	0.0891657	-0.0688344	1	20659000	1	19818000	0	0.059959	L	COG2974	DNA recombination-dependent growth factor C	Cytoplasmic		0.163	N	N
G7D132	ParA-like protein	IYQ_22885	215	/																							1	1	34.677	1	-5.11591	0							D	COG1192	ATPases involved in chromosome partitioning	Cytoplasmic	8.96	0.182	N	N
G7CPD4	Putative uncharacterized protein	IYQ_01072	344	/																							20.947	1	1	1	4.38867	0							-	-	-	Unknown	2	0.126	N	N
A4SH46	Chromosomal replication initiator protein DnaA	dnaA ASA_0001	456	ASA_0001																							54.889	10.136	35.71	47.438	0.620189	-2.22655	87599000	10540000	76271000	11334000	0.19978	-0.104782	L	COG0593	ATPase involved in DNA replication initiation	Cytoplasmic	9.97	0.112	N	N
A4SH47	DNA polymerase III subunit beta (EC 2.7.7.7)	dnaN ASA_0002	367	ASA_0002																							55.113	10.226	60.854	33.839	-0.142959	-1.72645	66409000	8142400	63974000	10994000	0.0538931	-0.43319	L	COG0592	DNA polymerase sliding clamp subunit (PCNA homolog)	Cytoplasmic	9.94	0.149	N	N
A4SH49	DNA gyrase subunit B (EC 5.99.1.3)	gyrB ASA_0004	804	ASA_0004	8.801	1	1	1	3.13767	0																	1960.43	1414.72	2174.48	1415.01	-0.149496	-0.000296724	1101400000	672770000	1341100000	607300000	-0.284078	0.147704	L	COG0187	DNA gyrase (topoisomerase II) B subunit	Cytoplasmic	9.97	0.139	N	N	0.22	no
A4SH53	16 kDa heat shock protein A	ibpA ASA_0008	137	ASA_0008																							131.595	1	35.026	1	1.90961	0	63124000	1	6666600	6505700	3.24317	-22.6333	O	COG0071	Molecular chaperone (small heat shock protein)	Cytoplasmic	9.26	0.169	N	N
A4SH54	16 kDa heat shock protein B	ibpB ASA_0009	145	ASA_0009																							230.942	1	1	1	7.85139	0	70419000	2952900	777900	658860	6.50024	2.16409	O	COG0071	Molecular chaperone (small heat shock protein)	Cytoplasmic	9.97	0.101	N	N
A4SH55	Putative type III secretion chaperone	ASA_0011	143	ASA_0011																													3666300	1	1	1	21.8059	0	-	-	-	Unknown	2	0.102	N	N
A4SH56	Valine-pyruvate aminotransferase	avtA ASA_0012	415	ASA_0012																							51.98	1	27.511	1	0.917948	0	78764000	4783400	58205000	4079700	0.436393	0.229573	E	COG0436	PLP-dependent aminotransferases	Cytoplasmic	8.96	0.098	N	N
A4SH63	Glutathione oxidoreductase	gor ASA_0021	449	ASA_0021																							65.154	53.65	30.329	53.158	1.10316	0.0132913	33650000	24570000	43168000	27093000	-0.359356	-0.141022	C	COG1249	Dihydrolipoamide dehydrogenase/glutathione oxidoreductase and related enzymes	Cytoplasmic	9.97	0.138	N	?
A4SH64	Two-component system sensor histidine kinase	ASA_0022	665	ASA_0022																							52.728	113.21	52.766	131.456	-0.00103935	-0.215579	2192200	19912000	2649500	30453000	-0.273341	-0.612946	T	COG0642	Signal transduction histidine kinase	CytoplasmicMembrane	7.88	0.167	N	N
A4SH65	Multidrug resistance protein	ASA_0023	1026	ASA_0023																							1451.95	1454.73	1742.39	1646.05	-0.263075	-0.178258	882690000	1459600000	838480000	1561200000	0.0741305	-0.0970823	Q	COG0841	Cation/multidrug efflux pump	CytoplasmicMembrane	9.82	0.217	N	N
A4SH66	Membrane-fusion protein	ASA_0024	368	ASA_0024																							1568.05	1228.58	1249.8	1245.9	0.327266	-0.0201895	1439000000	246940000	2002600000	356420000	-0.476808	-0.529418	Q	COG0845	Membrane-fusion protein	CytoplasmicMembrane	10	0.304	N	N
A4SH67	Transcriptional regulator, TetR family	ASA_0025	226	ASA_0025																							172.604	154.795	208.556	134.713	-0.272969	0.20047	172960000	53014000	142540000	54480000	0.279072	-0.0393533	K	COG1309	Transcriptional regulator	Cytoplasmic	8.96	0.154	N	N
A4SH69	Putative uncharacterized protein	ASA_0031	271	ASA_0031																													58859000	90274000	64310000	154880000	-0.12778	-0.778768	R	COG0561	Predicted hydrolases of the HAD superfamily	Cytoplasmic	8.96	0.116	N	N
G7CZ57	Lysophospholipase L2	IYQ_19328	346	ASA_0032																							68.753	72.048	128.946	162.287	-0.907272	-1.17152	56243000	25058000	110530000	43284000	-0.974693	-0.788563	I	COG2267	Lysophospholipase	CytoplasmicMembrane	9.97	0.884	Y	?
A4SH71	tRNA (Guanosine-2'-O-)-methyltransferase	trmH ASA_0033	248	ASA_0033																							32.18	22.378	50.306	52.068	-0.644566	-1.21832	16437000	32557000	30115000	47889000	-0.873535	-0.556727	J	COG0566	rRNA methylases	Cytoplasmic	9.97	0.124	N	N
A4SH72	Guanosine-3', 5'-bis(Diphosphate)3'-pyrophosphohydrolase	spoT ASA_0034	704	ASA_0034																							86.21	160.043	123.974	162.778	-0.52411	-0.0244462	55771000	106520000	46783000	98060000	0.253531	0.119388	TK	COG0317	Guanosine polyphosphate pyrophosphohydrolases/synthetases	Cytoplasmic	8.96	0.099	N	N
A4SH73	DNA-directed RNA polymerase subunit omega (RNAP omega subunit) (EC 2.7.7.6) (RNA polymerase omega subunit) (Transcriptase subunit omega)	rpoZ ASA_0035	91	ASA_0035																							27.916	17.838	128.983	1	-2.20802	4.15688	32722000	42814000	88101000	75146000	-1.4289	-0.811614	K	COG1758	DNA-directed RNA polymerase subunit K/omega	Cytoplasmic	8.96	0.128	N	N
A4SH74	Guanylate kinase	gmk ASA_0036	208	ASA_0036	15.145	1	1	1	3.92077	0																	211.322	65.996	224.179	86.389	-0.0852082	-0.388469	102350000	19645000	70326000	17059000	0.541381	0.203629	F	COG0194	Guanylate kinase	Cytoplasmic	9.97	0.204	N	N	0.12	no
A4SH75	ADP-heptose--LPS heptosyltransferase III	ASA_0037	351	ASA_0037																							10.762	1	1	1	3.42787	0	18990000	1	16455000	1	0.206714	0	M	COG0859	ADP-heptose:LPS heptosyltransferase	Cytoplasmic	9.97	0.351	N	N
A4SH76	3-deoxy-D-manno-octulosonic acid kinase (Kdo kinase) (EC 2.7.1.166)	kdtA kdkA ASA_0038	237	ASA_0038																													29266000	6332800	30725000	5157600	-0.0701874	0.296144	T	COG0515	Serine/threonine protein kinases	CytoplasmicMembrane	7.88	0.102	N	N
A4SH77	GGDEF domain protein	ASA_0039	286	ASA_0039																							1	42.647	42.924	50.586	-5.42371	-0.246294	12200000	28755000	20634000	44160000	-0.758142	-0.618927	T	COG2199	GGDEF domain	Cytoplasmic	8.96	0.137	N	N
A4SH84	Universal stress protein A	uspA ASA_0046	144	ASA_0046																							92.8	114.958	114.537	216.276	-0.303617	-0.911767	4924800	32198000	18041000	49690000	-1.87314	-0.625984	T	COG0589	Universal stress protein UspA and related nucleotide-binding proteins	Cytoplasmic	9.26	0.098	N	N
A4SH86	Nonheme iron-containing ferritin	ftn ASA_0049	174	ASA_0049																							187.039	307.088	334.757	225.203	-0.839775	0.447426	35039000	109140000	78871000	85161000	-1.17053	0.357915	P	COG1528	Ferritin-like protein	Unknown	2	0.101	N	N
G7D193	Virulence sensor protein BvgS (Fragment)	IYQ_23190	953	ASA_0064																							1	1	1	9.87	0	-3.30305							T	COG0642	Signal transduction histidine kinase	CytoplasmicMembrane	10	0.11	N	N
A4SHA9	Vitamin B12 transporter BtuB (Cobalamin receptor) (Outer membrane cobalamin translocator)	btuB ASA_0076	611	ASA_0076	25.628	151.111	30.326	15.633	-0.242834	3.27294	4636600	173760000	6821700	24428000	-0.557064	2.83049	3	5	3	5	8.2361e-08	1.9385e-52	6	43	5	5	433.975	560.212	521.868	731.387	-0.266073	-0.384662	301280000	254780000	384020000	341710000	-0.350077	-0.42352	P	COG1629	Outer membrane receptor proteins, mostly Fe transport	Unknown	5.41	0.805	Y	N	0.08	no
A4SHB0	Glutamate racemase (EC 5.1.1.3)	murI ASA_0077	263	ASA_0077																													10212000	1	15588000	1	-0.61017	0	M	COG0796	Glutamate racemase	Unknown	2	0.117	N	N
A4SHB1	RNA-binding protein	ASA_0078	163	ASA_0078																							298.913	354.137	380.693	250.648	-0.348902	0.498645	117430000	125360000	237010000	116090000	-1.01315	0.110833	K	COG0724	RNA-binding proteins (RRM domain)	CytoplasmicMembrane	9.86	0.192	N	N
A4SHB2	HesA/MoeB/ThiF family protein	ASA_0084	287	ASA_0084																							45.132	1	1	1	5.49608	0	22961000	1	16058000	1	0.515893	0	H	COG1179	Dinucleotide-utilizing enzymes involved in molybdopterin and thiamine biosynthesis family 1	Cytoplasmic	9.97	0.174	N	N
A4SHB4	Cysteine desulfurase (EC 2.8.1.7)	sufS ASA_0086	406	ASA_0086																													1	1	1	916200	0	-19.8053	E	COG0520	Selenocysteine lyase	Cytoplasmic	9.97	0.113	N	?
A4SHB5	ATP-dependent DNA helicase Rep	rep ASA_0087	670	ASA_0087																							1	39.165	1	48.951	0	-0.321773	1	34127000	1	22417000	0	0.60632	L	COG0210	Superfamily I DNA and RNA helicases	Cytoplasmic	9.97	0.292	N	N
A4SHB6	Cytochrome c5	ASA_0089	151	ASA_0089																							169.551	192.048	230.933	288.711	-0.445755	-0.588159	17924000	21314000	35178000	39309000	-0.972781	-0.883058	C	COG3245	Cytochrome c5	Periplasmic	9.84	0.883	Y	N
A4SHB8	2-amino-3-ketobutyrate CoA ligase	kbl ASA_0091	365	ASA_0091																							1	12.67	1	26.514	0	-1.06534	1	5654000	1	8771200	0	-0.633502	H	COG0156	7-keto-8-aminopelargonate synthetase and related enzymes	Cytoplasmic	9.97	0.098	N	N
A4SHB9	Transcriptional regulator, TetR family	ASA_0092	214	ASA_0092																							57.087	43.745	69.167	42.96	-0.276922	0.0261241	52868000	9336800	53657000	9545900	-0.0213716	-0.031953	K	COG1309	Transcriptional regulator	Cytoplasmic	9.97	0.101	N	N
A4SHC0	ADP-L-glycero-D-manno-heptose-6-epimerase (EC 5.1.3.20) (ADP-L-glycero-beta-D-manno-heptose-6-epimerase) (ADP-glyceromanno-heptose 6-epimerase) (ADP-hep 6-epimerase) (AGME)	hldD ASA_0093	319	ASA_0093																							1183.93	1115.07	1475.02	1565.25	-0.317152	-0.489266	1069000000	384730000	1697400000	613380000	-0.667065	-0.672935	MG	COG0451	Nucleoside-diphosphate-sugar epimerases	Cytoplasmic	9.97	0.135	N	N
A4SHC1	Glycosyl transferase family 4	ASA_0094	373	ASA_0094																							30.508	1	1	1	4.93112	0	28072000	23411000	45897000	19721000	-0.709268	0.247454	M	COG0438	Predicted glycosyltransferases	Cytoplasmic	9.97	0.159	N	?
A4SHC2	Polysaccharide deacetylase	wavL ASA_0095	586	ASA_0095																							50.537	47.152	44.577	26.666	0.18104	0.822318	49722000	6608100	40235000	3913000	0.305433	0.75596	M	COG0438	Predicted glycosyltransferases	Cytoplasmic	8.96	0.182	N	N
A4SHC3	O-antigen ligase	waaL ASA_0096	403	ASA_0096																													1	7373200	1	7721600	0	-0.0666089	M	COG3307	Lipid A core - O-antigen ligase and related enzymes	CytoplasmicMembrane	10	0.119	N	N
A4SHC4	LPS biosynthesis glycosyltransferase	lbgA ASA_0097	227	ASA_0097																							86.003	145.747	57.582	149.94	0.578769	-0.0409191	54263000	38992000	48037000	26205000	0.175823	0.573336	M	COG3306	Glycosyltransferase involved in LPS biosynthesis	Cytoplasmic	9.97	0.216	N	N
A4SHC5	LipooligosaccharideD-glycero-D-manno-heptosyltransferase	lbgB ASA_0098	350	ASA_0098																							25.354	31.488	1	41.02	4.66414	-0.381525	30130000	7102100	50962000	13364000	-0.758221	-0.912034	M	COG0859	ADP-heptose:LPS heptosyltransferase	Cytoplasmic	8.96	0.159	N	N
A4SHC6	ADP-heptose:LPS heptosyltransferase II	ASA_0099	354	ASA_0099																													16196000	869950	21129000	1056000	-0.383587	-0.279605	M	COG0859	ADP-heptose:LPS heptosyltransferase	Cytoplasmic	8.96	0.197	N	N
A4SHC7	Putative uncharacterized protein	ASA_0100	287	ASA_0100																							404.928	377.846	517.821	457.961	-0.354788	-0.277426	485450000	410130000	699840000	420110000	-0.527702	-0.0346859	S	COG1561	Uncharacterized stress-induced protein	Cytoplasmic	9.97	0.108	N	N
A4SHC8	Ribonuclease PH (RNase PH) (EC 2.7.7.56) (tRNA nucleotidyltransferase)	rph ASA_0101	240	ASA_0101																							204.008	213.548	293.647	255.654	-0.525457	-0.259632	137930000	93793000	198730000	101020000	-0.526873	-0.107089	J	COG0689	RNase PH	Cytoplasmic	9.97	0.191	N	?
A4SHC9	Orotate phosphoribosyltransferase (OPRT) (OPRTase) (EC 2.4.2.10)	pyrE ASA_0102	217	ASA_0102																							620.885	339.368	697.499	396.511	-0.167865	-0.22451	229580000	78007000	322130000	89634000	-0.488646	-0.200442	F	COG0461	Orotate phosphoribosyltransferase	Cytoplasmic	9.97	0.115	N	N
A4SHD3	Putative uncharacterized protein	ASA_0106	87	ASA_0106																													1732100	1	5114200	729500	-1.56199	-19.4765	S	COG3084	Uncharacterized BCR	Unknown	2	0.089	N	N
A4SHD4	FixG-related protein	ASA_0107	483	ASA_0107																							1	121.716	60.055	137.053	-5.90821	-0.171215	12920000	70461000	44716000	94084000	-1.79119	-0.417124	C	COG0348	Polyferredoxin	CytoplasmicMembrane	10	0.103	N	N
A4SHD5	Putative uncharacterized protein	ASA_0108	329	ASA_0108																							1	19.036	22.72	53.039	-4.50589	-1.47832	16344000	13660000	51368000	19967000	-1.65211	-0.54766	R	COG2334	Putative homoserine kinase type II (protein kinase fold)	Cytoplasmic	9.97	0.111	N	N
A4SHD6	Thiol:disulfide interchange protein DsbA	dsbA ASA_0109	202	ASA_0109	33.927	281.735	34.792	466.48	-0.0363217	-0.727476	5260300	120270000	24103000	381740000	-2.196	-1.66631	4	11	4	11	1.7218e-21	4.7456e-134	5	45	7	64	471.305	434.987	568.374	345.056	-0.27018	0.334142	550370000	201550000	646340000	208530000	-0.231891	-0.0491172	OC	COG0526	Thiol-disulfide isomerase and thioredoxins	Cytoplasmic	9.26	0.908	Y	?	-0.02	no
A4SHD9	ABC-type phosphate/phosphonate transporter, periplasmic binding protein	phnD ASA_0112	281	ASA_0112							1	6236900	1	16256000	0	-1.38207		5		8		2.5249e-21		1		12	161.012	128.99	144.874	116.36	0.15237	0.148664	177710000	48699000	185640000	53554000	-0.0629827	-0.137102	P	COG3221	Putative phosphate/phosphonate-binding protein	CytoplasmicMembrane	9.97	0.884	Y	?	0.01	no
A4SHE1	Pyrazinamidase/nicotinamidase	pncA ASA_0114	211	ASA_0114																							35.486	21.631	41.05	12.837	-0.210132	0.752792	23456000	14302000	16336000	16615000	0.521902	-0.216269	Q	COG1335	Amidases related to nicotinamidase	CytoplasmicMembrane	10	0.12	N	N
A4SHE8	Branched-chain amino acid amiotransferase	ilvE ASA_0121	313	ASA_0121																							112.166	29.077	152.653	23.902	-0.444621	0.282747	95978000	17578000	192160000	22279000	-1.00153	-0.341914	EH	COG0115	Branched-chain amino acid aminotransferase/4-amino-4-deoxychorismate lyase	Cytoplasmic	9.26	0.129	N	N
A4SHE9	Dihydroxy-acid dehydratase (DAD) (EC 4.2.1.9)	ilvD ASA_0122	613	ASA_0122																							610.253	630.954	714.743	691.642	-0.228017	-0.132491	3393200000	379530000	3470900000	380010000	-0.0326633	-0.00182346	EG	COG0129	Dihydroxyacid dehydratase/phosphogluconate dehydratase	Cytoplasmic	9.97	0.236	N	?
A4SHF0	Threonine dehydratase	ilvA ASA_0123	506	ASA_0123	8.881	1	1	1	3.15072	0																	20.433	48.639	25.816	32.375	-0.337364	0.587233	9504800	5579700	13397000	5937100	-0.495182	-0.0895709	E	COG1171	Threonine dehydratase	Cytoplasmic	9.97	0.196	N	N	-0.05	no
A4SHF1	Outer membrane protein A	ompAIV ASA_0124	368	ASA_0124																							224.983	381.26	267.91	681.151	-0.251932	-0.837199	88875000	71351000	273220000	118810000	-1.62021	-0.735651	M	COG2885	Outer membrane protein and related peptidoglycan-associated (lipo)proteins	OuterMembrane	10	0.831	Y	N
A4SHF3	Transcriptional regulator, TetR family	ASA_0126	184	ASA_0126																													1	1	808950	1	-19.6257	0	K	COG1309	Transcriptional regulator	Cytoplasmic	9.26	0.171	N	?
A4SHF5	Primosomal protein N'	priA ASA_0128	735	ASA_0128																							1	1	1	11.687	0	-3.54683	1	7600700	1	7559100	0	0.00791782	L	COG1198	Primosomal protein N' (replication factor Y) - superfamily II helicase	Cytoplasmic	8.96	0.137	N	N
A4SHF6	50S ribosomal protein L31	rpmE ASA_0129	71	ASA_0129	1	73.357	1	16.237	0	2.17565	475820	72327000	231600	40611000	1.03878	0.832664	3	4	3	4	2.0141e-06	1.378e-49	2	12	0	4	153.816	173.575	95.41	195.22	0.688993	-0.169542	41686000	66424000	34273000	48495000	0.28249	0.453869	J	COG0254	Ribosomal protein L31	Cytoplasmic	9.26	0.148	N	N	0.08	no
A4SHF8	Malic enzyme	maeB ASA_0131	418	ASA_0131																							40.523	1	1	1	5.34067	0	536070000	1528600	483600000	1701300	0.148607	-0.154427	C	COG0281	Malic enzyme	Cytoplasmic	9.97	0.095	N	N
A4SHG2	tRNA (uracil(54)-C(5))-methyltransferase (EC 2.1.1.35) (tRNA(m5U54)-methyltransferase) (RUMT)	trmA ASA_0135	377	ASA_0135																							57.13	52.632	41.326	51.771	0.467199	0.023796	16926000	6306300	10433000	5860700	0.698087	0.105721	J	COG2265	SAM-dependent methyltransferases related to tRNA (uracil-5-)-methyltransferase	Cytoplasmic	9.97	0.094	N	?
A4SHG4	Putative cobalmin adenosyltransferase	ASA_0137	179	ASA_0137																							30.465	29.135	37.408	40.956	-0.296194	-0.491322	40084000	6441200	56634000	5580100	-0.498642	0.207039	S	COG2096	Uncharacterized ACR	Cytoplasmic	8.96	0.142	N	N
A4SHH4	Sialic acid synthase	neuB ASA_0148	348	ASA_0148																													1	1	9294100	2540700	-23.1479	-21.2768	M	COG2089	Sialic acid synthase	Unknown	4.9	0.131	N	?
A4SHH6	CMP-N-acetylneuraminic acid synthetase	neuA ASA_0150	231	ASA_0150																													23666000	3670200	20364000	3420700	0.216795	0.101567	M	COG1083	CMP-N-acetylneuraminic acid synthetase	Cytoplasmic	9.97	0.288	N	N
A4SHH7	Flagellar modification protein FlmH	flmH ASA_0151	178	ASA_0151																							19.228	1	26.322	1	-0.45306	0	12237000	1	13781000	1	-0.171431	0	J	COG1670	Acetyltransferases, including N-acetylases of ribosomal proteins	Unknown	2	0.125	N	N
A4SHH9	3-oxoacyl-[acyl-carrier protein] reductase	fabG ASA_0153	249	ASA_0153																													1	1	2522900	1	-21.2667	0	QR	COG1028	Dehydrogenases with different specificities (related to short-chain alcohol dehydrogenases)	CytoplasmicMembrane	8.46	0.207	N	?
A4SHI7	Polysaccharide biosynthesis protein	ASA_0163	334	ASA_0163																							115.829	115.388	149.018	126.507	-0.36349	-0.132724	84905000	22574000	122760000	29000000	-0.531919	-0.361391	MG	COG1086	Predicted nucleoside-diphosphate sugar epimerases	Unknown	2	0.127	N	?
A4SHI8	Maltodextrin glucosidase	malZ ASA_0164	609	ASA_0164																							69.054	68.831	74.092	61.829	-0.101593	0.154775	151370000	35294000	159320000	21844000	-0.0738481	0.692186	G	COG0366	Glycosidases	Cytoplasmic	9.97	0.103	N	N
G7CXU4	Putative uncharacterized protein	IYQ_16889	282	ASA_0165																							1	1	22.56	1	-4.4957	0	21856000	8063000	27864000	7267900	-0.350373	0.149778	T	COG1639	Predicted signal transduction protein	Unknown	2	0.096	N	N
A4SHJ1	Molecular chaperone	ASA_0167	453	ASA_0167																							57.429	1	51.199	1	0.165664	0	39222000	3143500	35475000	2533600	0.14486	0.311183	O	COG0443	Molecular chaperone	Cytoplasmic	9.97	0.143	N	N
A4SHJ2	D-lactate dehydrogenase	ldhA ASA_0168	329	ASA_0168	15.429	1	1	1	3.94757	0	1833200	1	1038300	1	0.820141	0	2		2		7.1258e-08		3		1		405.363	290.301	294.014	173.29	0.46333	0.744361	920450000	71844000	552250000	43827000	0.737018	0.713048	CHR	COG1052	Lactate dehydrogenase and related dehydrogenases	Cytoplasmic	9.97	0.108	N	N	0.11	no
A4SHJ4	hypothetical, type IV pilus assembly protein PilM	ASA_0170	284	ASA_0170																							1	1	22.679	1	-4.50329	0	19654000	1	20488000	1	-0.0599562	0	-	-	-	Unknown	2.5	0.766	Y	N
A4SHJ5	DnaK suppressor protein	ASA_0171	128	ASA_0171																													2988000	7706600	2007700	1	0.573636	22.8777	T	COG1734	DnaK suppressor protein	Cytoplasmic	9.97	0.1	N	N
A4SHJ6	Glutamine synthetase	glnA ASA_0172	452	ASA_0172																							1	1	11.931	1	-3.57664	0	28369000	10200000	92421000	14196000	-1.70391	-0.476915	E	COG0174	Glutamine synthase	Cytoplasmic	9.97	0.114	N	N
A4SHJ8	ABC-type putrescine transporter, periplasmic binding protein	potF1 ASA_0174	365	ASA_0174	93.408	226.853	111.942	275.794	-0.261133	-0.281833	13086000	40860000	51319000	151730000	-1.97147	-1.89275	10	16	11	16	5.2371e-63	8.1844e-149	12	47	15	69	687.623	1169.5	707.112	1118.14	-0.0403209	0.0647924	1202100000	398210000	1687400000	336170000	-0.489245	0.244338	E	COG0687	Spermidine/putrescine-binding periplasmic protein	Periplasmic	9.76	0.819	Y	?	0.12	no
A4SHJ9	ABC-type putrescine transporter, periplasmic binding protein	potF2 ASA_0175	361	ASA_0175	1	1	1	21.631	0	-4.43503	1021500	16194000	1822100	19492000	-0.834913	-0.267423	2	5	2	5	2.9597e-05	3.7424e-12	1	4	2	7	41.818	35.366	60.998	72.939	-0.544638	-1.04433	58019000	10859000	83885000	10790000	-0.531887	0.00919639	E	COG0687	Spermidine/putrescine-binding periplasmic protein	Periplasmic	9.76	0.884	Y	?	0	no
A4SHK0	ABC-type putrescine transporter, ATP-binding protein	potG ASA_0176	384	ASA_0176																							17.582	1	13.249	1	0.408216	0	47548000	5204100	54391000	7019800	-0.193983	-0.431781	E	COG3842	ABC-type spermidine/putrescine transport systems, ATPase components	CytoplasmicMembrane	9.99	0.099	N	N
A4SHK3	MOSC domain protein	ASA_0179	236	ASA_0179																							82.535	97.644	100.628	59.437	-0.285954	0.71617	59160000	17463000	68715000	11933000	-0.216003	0.549345	S	COG2258	Uncharacterized BCR	Unknown	2	0.224	N	?
A4SHK6	ATP-dependent DNA helicase RecQ	recQ ASA_0183	607	ASA_0183																							1	1	1	14.635	0	-3.87135	1	784960	1	1141400	0	-0.540113	L	COG0514	Superfamily II DNA helicase	Cytoplasmic	9.97	0.124	N	N
A4SHK8	UPF0061 protein ASA_0185	ASA_0185	475	ASA_0185																													1	792250	8574600	1	-23.0316	19.5956	S	COG0397	Uncharacterized ACR	Cytoplasmic	8.96	0.125	N	N
A4SHL1	Regulator of ribonuclease activity A	rraA ASA_0189	161	ASA_0189																							274.261	375.342	371.598	457.794	-0.438193	-0.286493	257240000	204340000	536460000	242350000	-1.06036	-0.24612	H	COG0684	Demethylmenaquinone methyltransferase	Cytoplasmic	9.97	0.117	N	N
A4SHL3	Magnesium transporter	mgtE ASA_0191	500	ASA_0191																							1	62.823	1	67.859	0	-0.111247	3013500	41384000	12501000	38214000	-2.05253	0.114972	P	COG2239	Mg/Co/Ni transporter MgtE (contains CBS domain)	CytoplasmicMembrane	10	0.137	N	N
A4SHL8	Nitrite reductase (NAD(P)H), large subunit	nirB ASA_0196	848	ASA_0196																													64061000	1	11843000	1	2.43541	0	C	COG1251	NAD(P)H-nitrite reductase	Cytoplasmic	9.97	0.124	N	N
A4SHM1	ATP-dependent protease ATPase subunit HslU (Unfoldase HslU)	hslU ASA_0199	442	ASA_0199																							989.383	957.495	767.108	823.757	0.367099	0.217046	689200000	130440000	442430000	112300000	0.639473	0.216028	O	COG1220	ATP-dependent protease, ATPase subunit	Cytoplasmic	9.97	0.104	N	N
A4SHM2	ATP-dependent protease subunit HslV (EC 3.4.25.2)	hslV ASA_0200	177	ASA_0200	36.939	1	1	1	5.20707	0	21003000	2272200	12535000	17396000	0.744633	-2.93659	3	2	3	3	2.472e-14	1.837e-06	6	3	3	6	1154.13	767.39	913.232	781.252	0.337747	-0.025828	615450000	258810000	424010000	226220000	0.537543	0.194167	O	COG0638	Proteasome protease subunit	Cytoplasmic	9.97	0.146	N	N	0.5	yes
A4SHM3	Cell division protein, FtsN	ftsN ASA_0201	275	ASA_0201																							61.339	62.858	77.034	57.768	-0.328691	0.121826	106090000	1885300	95661000	1625800	0.149286	0.213644	D	COG3087	Cell division protein	CytoplasmicMembrane	9.82	0.192	N	?
A4SHM4	Arginine--tRNA ligase (EC 6.1.1.19) (Arginyl-tRNA synthetase)	argS ASA_0202	581	ASA_0202																							1676.7	1447.94	1878.79	1132.93	-0.16418	0.353943	939340000	242850000	1417000000	176670000	-0.59312	0.459008	J	COG0018	Arginyl-tRNA synthetase	Cytoplasmic	9.97	0.093	N	N
A4SHN4	Lactose operon repressor LacI	lacI ASA_0212	334	ASA_0212																													6141400	1	8326900	1	-0.439212	0	K	COG1609	Transcriptional regulators	Cytoplasmic	9.97	0.288	N	?
A4SHN5	ABC-type galactose transporter, periplasmic binding protein	mglB ASA_0214	328	ASA_0214	48.93	64.175	44.163	267.715	0.147881	-2.06061	1744600	6642800	4130300	26265000	-1.24335	-1.98328	6	13	6	14	1.0051e-30	4.5875e-186	4	13	4	34	220.301	302.086	528.349	432.731	-1.26202	-0.518511	118770000	65562000	725260000	161770000	-2.61033	-1.30301	G	COG1879	Periplasmic sugar-binding proteins	Periplasmic	9.76	0.822	Y	N	0.05	no
A4SHN6	ABC-type galactoside transporter, ATP-binding protein	mglA ASA_0215	506	ASA_0215																							1	1	17.815	1	-4.15502	0	2157700	1	6597400	1	-1.6124	0	G	COG1129	ABC-type sugar (aldose) transport system, ATPase component	CytoplasmicMembrane	10	0.119	N	?
A4SHN8	Methyl-accepting chemotaxis protein	ASA_0217	577	ASA_0217																							26.219	20.762	1	36.599	4.71254	-0.817859							N	COG0840	Methyl-accepting chemotaxis protein	CytoplasmicMembrane	9.82	0.218	N	N
A4SHP2	Arginine deiminase (ADI) (EC 3.5.3.6) (Arginine dihydrolase)	arcA ASA_0222	406	ASA_0222	1	1	16.561	83.175	-4.04972	-6.37808	327020	442240	417800	3908300	-0.353434	-3.14364	3	2	3	5	1.8498e-06	4.3896e-17	0	0	3	17	89.46	1	750.431	62.974	-3.0684	-5.97668	19322000	1527200	1660100000	15854000	-6.42488	-3.37589	E	COG2235	Arginine deiminase	Cytoplasmic	9.97	0.169	N	N	0.13	no
A4SHP3	Carbamate kinase	arcC ASA_0223	308	ASA_0223																							89.748	1	701.684	85.433	-2.96687	-6.41672	61459000	6914600	1071900000	70176000	-4.1244	-3.34326	E	COG0549	Carbamate kinase	Cytoplasmic	9.97	0.195	N	N
A4SHP4	Ornithine carbamoyltransferase (OTCase) (EC 2.1.3.3)	argF ASA_0224	334	ASA_0224																							117.485	1	592.384	110.886	-2.33406	-6.79293	15676000	4607500	410820000	37763000	-4.71188	-3.03492	E	COG0078	Ornithine carbamoyltransferase	Cytoplasmic	9.97	0.127	N	N
A4SHP6	Arginine repressor 1	argR1 ASA_0226	163	ASA_0226																							57.104	63.165	151.823	107.107	-1.41073	-0.761855	45275000	20290000	173540000	33737000	-1.93848	-0.733563	E	COG1438	Arginine repressor	Cytoplasmic	9.97	0.105	N	N
A4SHP7	Aspartate carbamoyltransferase regulatory chain	pyrI ASA_0227	154	ASA_0227																							436.926	727.913	751.571	492.376	-0.78252	0.564006	117330000	369360000	373410000	294020000	-1.67019	0.329113	F	COG1781	Aspartate carbamoyltransferase regulatory subunit	Cytoplasmic	8.96	0.092	N	N
A4SHP8	Aspartate carbamoyltransferase (EC 2.1.3.2) (Aspartate transcarbamylase) (ATCase)	pyrB ASA_0228	306	ASA_0228																							848.555	1012.86	1156.22	803.236	-0.446336	0.334536	1168400000	208830000	1893100000	133920000	-0.696216	0.640958	F	COG0540	Aspartate carbamoyltransferase, catalytic chain	Cytoplasmic	9.97	0.128	N	N
A4SHP9	Putative uncharacterized protein	ASA_0229	180	ASA_0229																							1	1	13.137	1	-3.71556	0	33077000	1	47841000	1	-0.532419	0	-	-	-	Cytoplasmic	8.96	0.117	N	N
A4SHQ1	Methyl-accepting chemotaxis protein	ASA_0232	629	ASA_0232																							21.921	15.581	31.343	36.303	-0.51583	-1.2203							N	COG0840	Methyl-accepting chemotaxis protein	CytoplasmicMembrane	10	0.242	N	N
A4SHQ2	Outer membrane lipoprotein (Lipocalin)	blc ASA_0233	170	ASA_0233																							54.455	80.378	64.011	94.119	-0.233255	-0.227685	10987000	32143000	11710000	49816000	-0.0919436	-0.632105	M	COG3040	Bacterial lipocalin	OuterMembrane	9.93	0.742	Y	N
A4SHQ4	Iron-containing alcohol dehydrogenase	ASA_0235	389	ASA_0235																							20.048	1	27.424	26.819	-0.451981	-4.74518	14041000	3083500	14535000	2968900	-0.0498854	0.0546403	C	COG1979	Uncharacterized oxidoreductases, Fe-dependent alcohol dehydrogenase family	Cytoplasmic	9.97	0.156	N	N
A4SHQ5	NAD(P) transhydrogenase, alpha subunit	pntA ASA_0236	507	ASA_0236																							2314.09	2420.34	3369.21	2632.96	-0.541965	-0.121477	1315000000	1357500000	1606400000	1240500000	-0.288768	0.13003	C	COG3288	NAD/NADP transhydrogenase alpha subunit	CytoplasmicMembrane	10	0.114	N	N
A4SHQ6	NAD(P) transhydrogenase subunit beta (EC 1.6.1.2) (Nicotinamide nucleotide transhydrogenase subunit beta)	pntB ASA_0237	494	ASA_0237																							1428.86	1292.14	1803.36	1380.9	-0.335824	-0.0958389	303540000	279070000	311900000	236610000	-0.0391969	0.238116	C	COG1282	NAD/NADP transhydrogenase beta subunit	CytoplasmicMembrane	10	0.222	N	N
A4SHQ7	ABC-type amino acid transporter, periplasmic binding protein	ASA_0238	250	ASA_0238							1	453670	1	4289900	0	-3.24123		3		3		0.00017218		0		3													E	COG0834	ABC-type amino acid transport system, periplasmic component	Unknown	2	0.333	N	N	0.18	no
A4SHR0	Sodium/dicarboxylate symporter family protein	ASA_0241	466	ASA_0241																							42.431	190.636	169.136	243.954	-1.99499	-0.355789	8642200	41426000	16700000	40893000	-0.950378	0.0186826	R	COG1823	Predicted Na+/dicarboxylate symporter	CytoplasmicMembrane	10	0.123	N	N
A4SHR1	NADH oxidase, water-forming	ASA_0242	442	ASA_0242																							1	1	28.078	1	-4.81137	0	1630900	1047700	2915300	1499500	-0.837976	-0.517256	R	COG0446	Uncharacterized NAD(FAD)-dependent dehydrogenases	Cytoplasmic	9.97	0.177	N	N
A4SHR2	Outer membrane protein assembly factor BamD	bamD ASA_0243	257	ASA_0243																							374.046	528.54	379.674	391.73	-0.0215455	0.432153	497710000	110340000	548420000	91266000	-0.139976	0.273806	R	COG0457	TPR-repeat-containing proteins	Unknown	4.74	0.582	Y	N
A4SHR3	Pseudouridine synthase (EC 5.4.99.-)	rluD ASA_0244	326	ASA_0244																							186.499	87.684	86.983	68.765	1.10036	0.350639	225790000	9557000	244120000	9331100	-0.112609	0.0345107	J	COG0564	Pseudouridylate synthases, 23S RNA-specific	Cytoplasmic	9.97	0.095	N	N
A4SHR4	Putative uncharacterized protein	ASA_0245	249	ASA_0245																													7920800	3978400	1	5069600	22.9172	-0.349684	S	COG1496	Uncharacterized ACR	Unknown	2	0.153	N	N
A4SHR5	Chaperone clpB	clpB ASA_0246	857	ASA_0246	16.566	1	1	1	4.05015	0																	1557.64	1645.84	1409.23	1326.35	0.144461	0.311365	2079500000	1157600000	1459000000	894660000	0.511257	0.371725	O	COG0542	ATPases with chaperone activity, ATP-binding subunit	Cytoplasmic	9.97	0.128	N	N	0.07	no
A4SHR6	Aspartate--ammonia ligase (EC 6.3.1.1) (Asparagine synthetase A)	asnA ASA_0247	330	ASA_0247																							683.885	545.623	563.412	539.07	0.279563	0.0174318	662230000	158600000	543030000	141460000	0.2863	0.164999	E	COG2502	Asparagine synthetase A	Cytoplasmic	10	0.174	N	N
A4SHS2	7, 8-dihydro-6-hydroxymethylpterin-pyrophosphokinase	ASA_0253	186	ASA_0253																													2723200	1	16274000	1	-2.57919	0	H	COG0801	7,8-dihydro-6-hydroxymethylpterin-pyrophosphokinase	Cytoplasmic	8.96	0.107	N	N
A4SHS4	Putative uncharacterized protein	ASA_0255	171	ASA_0255																							126.251	79.339	152.659	83.148	-0.274018	-0.0676513	79823000	24396000	48209000	22013000	0.727502	0.148289	-	-	-	Unknown	2	0.572	Y	N
A4SHS5	Two-component system response regulator	ASA_0256	426	ASA_0256																							28.915	1	38.311	1	-0.405941	0	9222200	1	14380000	1	-0.640881	0	T	COG2204	Response regulator containing CheY-like receiver, AAA-type ATPase, and DNA-binding domains	Cytoplasmic	9.26	0.109	N	N
A4SHS7	Sulfoxide reductase catalytic subunit YedY (EC 1.8.-.-)	yedY ASA_0258	334	ASA_0258	1	1	1	99.164	0	-6.63174	1	4896700	1478200	41871000	-20.4954	-3.09607	1	7	2	10	0.0012857	1.533e-137	0	2	3	23	35.829	66.687	47.667	101.711	-0.411863	-0.608998	19601000	43744000	48795000	87321000	-1.31581	-0.997244	R	COG2041	Uncharacterized enzymes, related to nitrate reductase	Unknown	2.5	0.279	N	N	0.56	yes
A4SHT1	Two-component system response regulator	ASA_0262	218	ASA_0262																							88.832	69.639	83.397	87.516	0.091084	-0.329651	68671000	17452000	71810000	20149000	-0.0644838	-0.207316	TK	COG0745	Response regulators consisting of a CheY-like receiver domain and a winged-helix DNA-binding domain	Cytoplasmic	9.97	0.093	N	N
A4SHT3	Putative uncharacterized protein	ASA_0264	153	ASA_0264																							26.276	1	1	1	4.71567	0	23400000	18232000	13787000	19561000	0.7632	-0.101507	-	-	-	Cytoplasmic	8.96	0.093	N	N
A4SHT4	Trimethylamine-N-oxide reductase	ASA_0265	826	ASA_0265	10.046	1	1	1	3.32855	0	1	6453400	1	641220	0	3.33117		3		3		2.9199e-17		3		0	37.853	100.392	44.015	100.258	-0.217588	0.00192695	140200000	66869000	64687000	74325000	1.11594	-0.15251	C	COG0243	Anaerobic dehydrogenases, typically selenocysteine-containing	Periplasmic	10	0.358	N	Y	0.17	no
A4SHT5	DMSO/TMAO pentaheme cytochrome c subunit	ASA_0266	376	ASA_0266																							166.797	51.024	52.302	36.444	1.67316	0.485495	99236000	7350800	55552000	5534300	0.837025	0.4095	C	COG3005	Nitrate/TMAO reductases, membrane-bound tetraheme cytochrome c subunit	CytoplasmicMembrane	9.82	0.273	N	N
A4SHT8	Potassium uptake protein KtrA	ktrA ASA_0269	217	ASA_0269																													12064000	2045300	12119000	1	-0.00656233	20.9639	P	COG0569	K+ transport systems, NAD-binding component	CytoplasmicMembrane	7.88	0.183	N	N
A4SHT9	UDP-N-acetylenolpyruvoylglucosamine reductase (EC 1.1.1.158) (UDP-N-acetylmuramate dehydrogenase)	murB ASA_0270	345	ASA_0270																							81.134	38.799	66.663	31.403	0.28342	0.305117	84218000	2806000	63453000	3541900	0.40844	-0.336008	M	COG0812	UDP-N-acetylmuramate dehydrogenase	Cytoplasmic	9.26	0.346	N	N
A4SHU0	Biotin-(Acetyl-CoA-carboxylase) ligase	birA ASA_0271	321	ASA_0271																							23.709	1	17.958	9.938	0.400808	-3.31296	11016000	1174200	15572000	2109900	-0.499354	-0.845496	H	COG0340	Biotin-(acetyl-CoA carboxylase) ligase	Cytoplasmic	9.97	0.136	N	N
A4SHU1	Pantothenate kinase (EC 2.7.1.33) (Pantothenic acid kinase)	coaA ASA_0272	312	ASA_0272																							90.495	94.789	107.825	62.676	-0.252782	0.596807	164650000	11694000	245640000	11367000	-0.577143	0.040917	H	COG1072	Panthothenate kinase	Cytoplasmic	8.96	0.132	N	N
A4SHU2	Elongation factor Tu (EF-Tu)	tuf1 tufB ASA_0275; tuf2 tufA ASA_0293	394	ASA_0275; ASA_0293	1238.32	670.393	606.659	317.692	1.02943	1.07738	135900000	344920000	24249000	77887000	2.48655	2.14681	24	24	21	23	2.9801e-220	0	52	118	34	81	19997.6	9709.26	13763	10306.7	0.539031	-0.0861463	38334000000	2843500000	34811000000	2891300000	0.139081	-0.0240505	JE	COG0050	GTPases - translation elongation factors	Cytoplasmic	9.97	0.159	N	N	0.08	no	0.9845
A4SHU4	Transcription antitermination protein nusG	nusG ASA_0278	183	ASA_0278																							1025.04	1161.13	1092.78	1291.51	-0.0923256	-0.15352	718750000	440030000	657950000	452250000	0.127512	-0.0395186	K	COG0250	Transcription antiterminator	Cytoplasmic	9.97	0.148	N	?
A4SHU5	50S ribosomal protein L11	rplK ASA_0279	142	ASA_0279	125.981	188.643	75.128	103.485	0.745784	0.866237	11184000	419020000	15770000	716860000	-0.495746	-0.774672	4	4	4	4	3.8652e-09	3.2858e-19	8	48	7	36	962.411	866.798	788.891	1047.81	0.286827	-0.273611	475120000	562040000	532510000	464120000	-0.164517	0.276175	J	COG0080	Ribosomal protein L11	Cytoplasmic	9.26	0.236	N	N	0.16	no
A4SHU6	50S ribosomal protein L1	rplA ASA_0280	233	ASA_0280	233.21	139.801	61.341	197.005	1.92671	-0.494858	22524000	44622000	5382500	124860000	2.06511	-1.48448	12	10	10	10	8.7098e-66	1.5096e-56	15	22	7	32	4889.2	4200.61	4303.35	3943.13	0.184139	0.0912566	13799000000	4983500000	10898000000	4573800000	0.3405	0.123766	J	COG0081	Ribosomal protein L1	Cytoplasmic	9.97	0.113	N	N	-0.02	no
A4SHU7	50S ribosomal protein L10	rplJ ASA_0281	166	ASA_0281	19.927	1	15.288	1	0.382325	0	4917800	11582000	8647400	35484000	-0.814253	-1.61528	3	2	3	2	1.7415e-15	1.6483e-19	5	3	4	2	2210.96	2383.03	2048.58	1984.26	0.110052	0.26419	989150000	1620900000	603360000	1359300000	0.71317	0.253931	J	COG0244	Ribosomal protein L10	Cytoplasmic	9.97	0.106	N	N	-0.05	no
A4SHU8	50S ribosomal protein L7/L12	rplL ASA_0282	120	ASA_0282																							1413.16	1232.42	1560.99	1402.55	-0.143537	-0.186562	662220000	566800000	582340000	729750000	0.185449	-0.364563	J	COG0222	Ribosomal protein L7/L12	Cytoplasmic	9.97	0.121	N	N
A4SHU9	DNA-directed RNA polymerase subunit beta (RNAP subunit beta) (EC 2.7.7.6) (RNA polymerase subunit beta) (Transcriptase subunit beta)	rpoB ASA_0283	1342	ASA_0283	1	69.36	1	32.576	0	1.09029	1	54570000	1	33524000	0	0.702914		12		10		4.7572e-99		13		5	6534.06	8417.21	7789.77	9223.12	-0.253603	-0.131913	2655800000	15052000000	3909300000	15897000000	-0.557764	-0.0787993	K	COG0085	DNA-directed RNA polymerase beta subunit/140 kD subunit (split gene in Mjan, Mthe, Aful)	Cytoplasmic	9.97	0.154	N	N	0.16	no
A4SHV0	DNA-directed RNA polymerase subunit beta' (RNAP subunit beta') (EC 2.7.7.6) (RNA polymerase subunit beta') (Transcriptase subunit beta')	rpoC ASA_0284	1434	ASA_0284	13.547	76.224	8.951	46.442	0.597853	0.714815	1	87771000	1	26885000	0	1.70694		11		11		5.7378e-47		17		12	8911.16	9329.19	9252.77	9755.72	-0.0542721	-0.064497	3622000000	13978000000	4512000000	15619000000	-0.316981	-0.160144	K	COG0086	DNA-directed RNA polymerase beta' subunit/160 kD subunit (split gene in archaea and Syn)	Cytoplasmic	9.97	0.1	N	N	0	no
A4SHV1	Putative uncharacterized protein	ASA_0285	238	ASA_0285																							433.48	264.495	435.251	285.059	-0.00588218	-0.10802	520290000	162800000	443930000	166810000	0.228984	-0.0351051	S	COG2964	Uncharacterized BCR	Cytoplasmic	8.96	0.106	N	N
A4SHV2	Putative translation initiation inhibitor	ASA_0286	126	ASA_0286							1	4336200	1	10650000	0	-1.29635		3		3		3.7855e-07		1		5	158.122	143.472	192.223	193.496	-0.281743	-0.431535	140240000	66877000	235830000	98770000	-0.749849	-0.562563	J	COG0251	Putative translation initiation inhibitor	Cytoplasmic	9.26	0.108	N	N	0.09	no
A4SHV6	30S ribosomal protein S12	rpsL ASA_0290	124	ASA_0290																							202.697	315.428	172.821	384.287	0.230046	-0.284873	231210000	369450000	159230000	346670000	0.538092	0.0918161	J	COG0048	Ribosomal protein S12	Cytoplasmic	9.97	0.249	N	N
A4SHV7	30S ribosomal protein S7	rpsG ASA_0291	156	ASA_0291	1	1	1	17.197	0	-4.10409	7516900	40369000	2877400	155430000	1.38537	-1.94495	4	3	5	5	2.4476e-10	8.1405e-21	5	3	1	10	2345.1	2494.32	2685.66	1776.07	-0.195631	0.48996	5785800000	5425400000	4794200000	2947100000	0.271226	0.880433	J	COG0049	Ribosomal protein S7	Cytoplasmic	9.26	0.2	N	N	0.12	no
A4SHV8	Elongation factor G (EF-G)	fusA ASA_0292	701	ASA_0292	1359.06	1804.28	253.633	914.84	2.42179	0.979834	200280000	851650000	16504000	353410000	3.60113	1.26892	33	41	25	40	0	0	73	181	19	106	12654.3	8099.24	12160	7891.79	0.0574803	0.0374345	12502000000	8200100000	10749000000	6261200000	0.217956	0.389202	J	COG0480	Translation elongation and release factors (GTPases)	Cytoplasmic	9.97	0.164	N	N	0.59	yes
A4SHW0	D,D-heptose 1,7-bisphosphate phosphatase (EC 3.1.3.-)	gmhB ASA_0294	180	ASA_0294																							39.469	1	1	1	5.30265	0	19514000	32705000	16695000	44191000	0.225093	-0.434241	E	COG0241	Histidinol phosphatase and related phosphatases	Cytoplasmic	9.97	0.099	N	N
A4SHW1	UPF0265 protein ASA_0299	ASA_0299	105	ASA_0299																							56.782	69.156	1	70.117	5.82736	-0.0199098	22594000	19934000	18102000	28189000	0.319791	-0.499901	S	COG2926	Uncharacterized BCR	Cytoplasmic	8.96	0.119	N	N
G7CU54	Membrane carboxypeptidase	IYQ_10052	1027	ASA_0300																							416.66	480.571	494.216	332.956	-0.246271	0.529418	281100000	221750000	328480000	150020000	-0.224722	0.563779	M	COG0744	Membrane carboxypeptidase (penicillin-binding protein)	OuterMembrane	9.49	0.187	N	N
A4SHW3	UPF0307 protein ASA_0301	ASA_0301	181	ASA_0301							1	2533400	1	5115800	0	-1.01388		4		3		1.2953e-09		6		0	405.85	364.563	457.395	463.811	-0.172494	-0.347369	672110000	181560000	508470000	185470000	0.402535	-0.0307395	S	COG3028	Uncharacterized BCR	Cytoplasmic	9.97	0.099	N	N	0.44	yes
A4SHW4	Modulator of DNA gyrase PmbA	pmbA ASA_0302	447	ASA_0302																							1	11.031	1	1	0	3.46349	11727000	580930	18222000	585140	-0.635847	-0.0104175	R	COG0312	Predicted Zn-dependent proteases and their inactivated homologs	Cytoplasmic	9.97	0.094	N	N
A4SHW5	UDP-N-acetylglucosamine 1-carboxyvinyltransferase (EC 2.5.1.7) (Enoylpyruvate transferase) (UDP-N-acetylglucosamine enolpyruvyl transferase) (EPT)	murA ASA_0303	418	ASA_0303							493660	1	122840	1	2.00674	0	2		2		0.023111		1		1		313.916	101.572	195.22	89.416	0.685278	0.183898	203910000	18803000	269410000	9703600	-0.401871	0.954371	M	COG0766	UDP-N-acetylglucosamine enolpyruvyl transferase	Cytoplasmic	9.97	0.17	N	N	0.21	no
A4SHW6	BolA-like protein	ASA_0304	85	ASA_0304																													1	1	540170	1	-19.0431	0	T	COG0271	Stress-induced morphogen (activity unknown)	Unknown	2	0.095	N	N
A4SHW8	Toluene tolerance protein Ttg2D	ASA_0306	210	ASA_0306	25.484	61.695	18.309	120.666	0.477039	-0.967794	3221400	42400000	10306000	78289000	-1.67772	-0.884745	3	9	3	9	1.2222e-11	1.6524e-36	3	23	2	38	401.204	233.654	416.362	268.313	-0.0535024	-0.199543	337680000	96975000	376620000	128990000	-0.157453	-0.411574	N	COG2854	ABC-type exporter of toluene and related compounds, periplasmic component	Unknown	2.5	0.929	Y	?	0.01	no
A4SHW9	Toluene tolerance protein TTG2C	ASA_0307	163	ASA_0307																							86.415	68.802	115.99	44.588	-0.424647	0.625795	5815500	11506000	11752000	10162000	-1.01493	0.179202	R	COG1463	Permease component of an ABC-transporter	Unknown	2	0.195	N	N
A4SHX0	ABC-type transporter, permease subunit	ASA_0308	259	ASA_0308																							1	63.77	1	63.288	0	0.0109459	1	27273000	1	25018000	0	0.124507	R	COG0767	ABC-type toluene export system, permease component	CytoplasmicMembrane	10	0.148	N	N
A4SHX1	ABC-type transporter, ATP-binding protein	ASA_0309	266	ASA_0309																							21.137	1	43.082	1	-1.02731	0	6604500	2209900	8746200	18082000	-0.405207	-3.0325	N	COG1127	ABC-type exporter of toluene and related compounds, ATPase component	CytoplasmicMembrane	9.99	0.098	N	N
A4SHX2	Arabinose 5-phosphate isomerase (API) (EC 5.3.1.13)	ASA_0310	331	ASA_0310																							74.33	53.941	34.342	22.705	1.11397	1.24837	311270000	79252000	229630000	73487000	0.438855	0.108958	MR	COG0794, COG0517	Predicted sugar phosphate isomerase involved in capsule formation, CBS domain	Cytoplasmic	8.96	0.123	N	N
A4SHX3	3-deoxy-D-manno-octulosonate 8-phosphate phosphatase	ASA_0311	184	ASA_0311																							123.005	72.611	108.954	66.204	0.174998	0.13327	24993000	5498000	30212000	7434400	-0.273598	-0.435309	R	COG1778	Uncharacterized proteins of HAD superfamily, CMP-Neu5Ac homologs	Cytoplasmic	9.97	0.16	N	N
A4SHX4	Putative uncharacterized protein	ASA_0312	186	ASA_0312																							124.779	103.01	160.654	117.771	-0.364582	-0.1932	51428000	14065000	93429000	16718000	-0.861316	-0.249293	S	COG3117	Uncharacterized BCR	Cytoplasmic	8.96	0.784	Y	?
A4SHX5	lipopolysaccharide transport periplasmic protein LptA	ASA_0313	175	ASA_0313	50.241	1	22.469	1	1.16093	0	6916900	10008000	4617600	16502000	0.582982	-0.721487	2	3	2	3	9.0057e-08	0.00045645	2	0	3	4	35.54	1	57.247	28.091	-0.687756	-4.81204	53751000	33917000	52990000	31415000	0.0205715	0.110555	S	COG1934	Uncharacterized BCR	Unknown	4.9	0.733	Y	N	0.13	no
A4SHX6	ABC-type transporter, ATP binding protein	ASA_0314	241	ASA_0314																							202.66	183.201	183.036	164.071	0.146934	0.159107	215570000	51228000	192030000	73052000	0.166825	-0.511991	R	COG1137	ABC-type (unclassified) transport system, ATPase component	Cytoplasmic	9.12	0.141	N	N
A4SHX7	RNA polymerase sigma-54 factor	rpoN ASA_0315	479	ASA_0315																							17.475	34.862	42.788	85.49	-1.29191	-1.2941	23614000	22364000	30891000	31502000	-0.387544	-0.494265	K	COG1508	DNA-directed RNA polymerase specialized sigma subunits, sigma54 homologs	Cytoplasmic	9.97	0.175	N	N
A4SHX9	Nitrogen regulatory IIA protein PtsN	ptsN ASA_0317	148	ASA_0317																							50.489	56.906	30.321	69.429	0.735652	-0.286958	4711000	8029500	1968700	13419000	1.25879	-0.740895	GT	COG1762	Phosphotransferase system mannitol/fructose-specific IIA domain (Ntr-type)	Cytoplasmic	9.97	0.105	N	?
A4SHY0	UPF0042 nucleotide-binding protein ASA_0318	ASA_0318	288	ASA_0318																							114.344	55.472	117.767	96.954	-0.0425547	-0.805541	149280000	113690000	140530000	128990000	0.0871427	-0.182154	R	COG1660	Predicted P-loop-containing kinase	Cytoplasmic	9.97	0.134	N	N
A4SHZ0	DegS serine protease	degS ASA_0329	376	ASA_0329																							28.315	1	47.933	29.653	-0.759453	-4.89011	21599000	9214000	55206000	11943000	-1.35386	-0.374266	O	COG0265	Trypsin-like serine proteases, typically periplasmic, contain C-terminal PDZ domain	Extracellular	9.45	0.147	N	N
A4SHZ1	DegQ serine protease	degQ ASA_0330	453	ASA_0330	38.871	1	9.896	1	1.97378	0	8119900	3439500	857180	571490	3.24379	2.5894	5	2	5	2	3.0261e-43	4.231e-69	7	3	5	0	1070.29	526.157	628.544	543.85	0.767915	-0.0477154	949150000	60220000	1042300000	70193000	-0.135063	-0.221084	O	COG0265	Trypsin-like serine proteases, typically periplasmic, contain C-terminal PDZ domain	Periplasmic	9.76	0.861	Y	N	0.13	no
A4SHZ2	Membrane protein	ASA_0331	126	ASA_0331																							155.965	124.426	104.863	293.665	0.572717	-1.23888	94021000	72720000	109570000	75126000	-0.220798	-0.0469601	S	COG3105	Uncharacterized BCR	CytoplasmicMembrane	9.82	0.129	N	N
A4SHZ3	ATPase, AFG1 family	ASA_0332	364	ASA_0332																							16.754	19.199	30.49	23.079	-0.863831	-0.26555	27336000	9727200	48430000	12943000	-0.825099	-0.412076	R	COG1485	Predicted ATPase	Cytoplasmic	9.97	0.128	N	?
A4SHZ4	50S ribosomal protein L13	rplM ASA_0333	142	ASA_0333																							1159.78	1516.98	1263.42	1125.04	-0.123482	0.431228	1524900000	1735400000	837060000	1188500000	0.865312	0.546126	J	COG0102	Ribosomal protein L13	Cytoplasmic	9.97	0.107	N	N
A4SHZ5	30S ribosomal protein S9	rpsI ASA_0334	130	ASA_0334							1	1	1	17356000	0	-24.0489		1		3		0.0004896		0		4	560.451	834.97	349.478	807.859	0.681387	0.0476208	160850000	337940000	85793000	185300000	0.906784	0.866904	J	COG0103	Ribosomal protein S9	Cytoplasmic	9.97	0.214	N	?	0.03	no
A4SHZ6	Ubiquinol-cytochrome c reductase iron-sulfur subunit (EC 1.10.2.2)	petA ASA_0335	197	ASA_0335																							119.123	169.141	206.515	156.516	-0.793795	0.111916	369940000	128590000	632090000	141300000	-0.772839	-0.135983	C	COG0723	Rieske Fe-S protein	CytoplasmicMembrane	9.82	0.188	N	?
A4SHZ7	Cytochrome b	petB ASA_0336	405	ASA_0336																							39.013	130.934	104.89	154.489	-1.42685	-0.238664	45811000	57800000	92774000	78552000	-1.01803	-0.442579	C	COG1290	Cytochrome b subunit of the bc complex	CytoplasmicMembrane	10	0.151	N	N
A4SHZ8	Ubiquinol-cytochrome c reductase, cytochrome c1	petC ASA_0337	244	ASA_0337																							225.119	290.977	402.584	286.99	-0.838602	0.0199047	95049000	42517000	238430000	57600000	-1.32682	-0.438029	C	COG2857	Cytochrome c1	Unknown	2.5	0.916	Y	N
A4SHZ9	Stringent starvation protein A	sspA ASA_0338	209	ASA_0338	34.024	1	11.218	1	1.60074	0	35387000	1	15377000	1	1.20245	0	4		3		2.3803e-26		5		3		851.255	689.922	790.362	703.148	0.107078	-0.0273951	568910000	241020000	574930000	249610000	-0.0151859	-0.0505229	O	COG0625	Glutathione-S-transferases	Cytoplasmic	9.97	0.25	N	?	0.43	yes
A4SI00	Stringent starvation protein B	sspB ASA_0339	141	ASA_0339																							16.139	1	1	26.854	4.01248	-4.74707	1	1	1670900	5334000	-20.6722	-22.3468	R	COG2969	Stringent starvation protein B	Unknown	2	0.233	N	N
A4SI01	Lipoprotein	ASA_0340	192	ASA_0340																							234.429	417.827	364.901	300.604	-0.638354	0.475042	81154000	117660000	120420000	74482000	-0.569341	0.65966	R	COG2823	Predicted periplasmic or secreted lipoprotein	Periplasmic	9.76	0.705	Y	?
A4SI02	Phosphoheptose isomerase	gmhA ASA_0341	196	ASA_0341																							130.216	93.401	185.434	91.489	-0.509999	0.0298397	49577000	17694000	56860000	17819000	-0.197743	-0.0101561	G	COG0279	Phosphoheptose isomerase	Cytoplasmic	9.97	0.159	N	N
A4SI04	Lipoprotein, LppC family	ASA_0343	635	ASA_0343																							832.546	649.522	1025.32	920.169	-0.300472	-0.50252	642310000	124320000	1085500000	111930000	-0.757018	0.151462	R	COG3107	Putative lipoprotein	Unknown	4.66	0.658	Y	?
A4SI05	Ribosomal RNA small subunit methyltransferase I (EC 2.1.1.198) (16S rRNA 2'-O-ribose C1402 methyltransferase) (rRNA (cytidine-2'-O-)-methyltransferase RsmI)	rsmI ASA_0344	277	ASA_0344																							302.46	236.232	250.003	263.509	0.274799	-0.157648	170660000	195650000	165600000	260020000	0.0434223	-0.410347	R	COG0313	Predicted methyltransferases	Cytoplasmic	8.96	0.123	N	N
A4SI13	Two-component system lateral flagellar response regulator	lafK ASA_0353	458	ASA_0353																													1781600	1	1	1	20.7647	0	T	COG2204	Response regulator containing CheY-like receiver, AAA-type ATPase, and DNA-binding domains	Cytoplasmic	9.97	0.129	N	N
A4SI15	Lateral flagellar M-ring protein	lfiF ASA_0355	584	ASA_0355																							1	65.667	1	62.382	0	0.0740387	1	11620000	1	10339000	0	0.168513	N	COG1766	Flagellar biosynthesis/type III secretory pathway lipoprotein	CytoplasmicMembrane	10	0.113	N	N
A4SI16	Lateral flagellar motor switch protein LfiG	lfiG ASA_0356	342	ASA_0356																							1	11.669	1	1	0	3.54461	1	27432000	1	21634000	0	0.342559	N	COG1536	Flagellar motor switch protein	Cytoplasmic	9.12	0.155	N	N
A4SI47	Protein MraZ	mraZ ASA_0389	152	ASA_0389																													4412800	1	3437900	1	0.360167	0	S	COG2001	Uncharacterized BCR	Cytoplasmic	9.26	0.098	N	N
A4SI48	Ribosomal RNA small subunit methyltransferase H (EC 2.1.1.199) (16S rRNA m(4)C1402 methyltransferase) (rRNA (cytosine-N(4)-)-methyltransferase RsmH)	rsmH mraW ASA_0390	312	ASA_0390																							224.696	176.05	226.011	188.621	-0.00841855	-0.0995051	522960000	88558000	347100000	98316000	0.591349	-0.150804	M	COG0275	Predicted S-adenosylmethionine-dependent methyltransferase involved in cell envelope biogenesis	Cytoplasmic	9.97	0.088	N	N
A4SI50	Peptidoglycan synthetase FtsI	ftsI ASA_0392	584	ASA_0392																							60.633	43.69	55.506	66.811	0.127459	-0.612783	89996000	13403000	131140000	15198000	-0.543175	-0.181326	M	COG0768	Cell division protein FtsI/penicillin-binding protein 2	CytoplasmicMembrane	10	0.17	N	N
A4SI51	UDP-N-acetylmuramoyl-L-alanyl-D-glutamate--2,6-diaminopimelate ligase (EC 6.3.2.13) (Meso-A2pm-adding enzyme) (Meso-diaminopimelate-adding enzyme) (UDP-MurNAc-L-Ala-D-Glu:meso-diaminopimelate ligase) (UDP-MurNAc-tripeptide synthetase) (UDP-N-acetylmuramyl-tripeptide synthetase)	murE ASA_0393	494	ASA_0393																							57.482	31.19	37.513	1	0.61572	4.96301	32970000	12604000	48395000	8470400	-0.553704	0.57338	M	COG0769	UDP-N-acetylmuramyl tripeptide synthase	CytoplasmicMembrane	8.46	0.193	N	N
A4SI52	UDP-N-acetylmuramoyl-tripeptide--D-alanyl-D-alanine ligase (EC 6.3.2.10)	murF ASA_0394	451	ASA_0394																							92.032	90.777	72.574	114.447	0.342683	-0.334281	36337000	9789500	48145000	11188000	-0.405947	-0.192645	M	COG0770	UDP-N-acetylmuramyl pentapeptide synthase	Cytoplasmic	9.26	0.125	N	N
A4SI53	Phospho-N-acetylmuramoyl-pentapeptide-transferase	mraY ASA_0395	360	ASA_0395																													1	2384900	1	5166000	0	-1.11512	M	COG0472	UDP-N-acetylmuramyl pentapeptide phosphotransferase/UDP-N- acetylglucosamine-1-phosphate transferase	CytoplasmicMembrane	10	0.114	N	N
A4SI54	UDP-N-acetylmuramoylalanine--D-glutamate ligase (EC 6.3.2.9) (D-glutamic acid-adding enzyme) (UDP-N-acetylmuramoyl-L-alanyl-D-glutamate synthetase)	murD ASA_0396	427	ASA_0396																							11.754	1	1	15.903	3.55508	-3.99123	26431000	4158700	34162000	6003900	-0.370161	-0.529767	M	COG0771	UDP-N-acetylmuramoylalanine-D-glutamate ligase	Cytoplasmic	9.97	0.15	N	N
A4SI56	UDP-N-acetylglucosamine--N-acetylmuramyl-(pentapeptide) pyrophosphoryl-undecaprenol N-acetylglucosamine transferase (EC 2.4.1.227) (Undecaprenyl-PP-MurNAc-pentapeptide-UDPGlcNAc GlcNAc transferase)	murG ASA_0398	361	ASA_0398																							260.61	255.824	357.911	373.431	-0.457708	-0.54569	242540000	90211000	510230000	159820000	-1.07293	-0.825073	M	COG0707	UDP-N-acetylglucosamine:LPS N-acetylglucosamine transferase	CytoplasmicMembrane	7.88	0.232	N	?
A4SI57	UDP-N-acetylmuramate--L-alanine ligase (EC 6.3.2.8) (UDP-N-acetylmuramoyl-L-alanine synthetase)	murC ASA_0399	484	ASA_0399																							155.381	56.759	194.05	78.898	-0.320618	-0.47514	132800000	25352000	245260000	22807000	-0.885057	0.152623	M	COG0773	UDP-N-acetylmuramate-alanine ligase	Cytoplasmic	9.97	0.196	N	N
A4SI58	Cell division protein FtsQ	ftsQ ASA_0400	250	ASA_0400																							127.267	108.687	146.599	138.92	-0.204017	-0.354075	48169000	31027000	52688000	47283000	-0.129369	-0.607797	M	COG1589	Cell division septal protein	Unknown	2	0.105	N	?
A4SI59	Cell division protein ftsA	ftsA ASA_0401	419	ASA_0401																							119.489	31.257	151.251	30.169	-0.340067	0.0511124	196310000	11179000	234260000	19235000	-0.254977	-0.782943	D	COG0849	Predicted ATPases of the HSP70 class involved in cell division	Cytoplasmic	9.97	0.142	N	N
A4SI60	Cell division protein FtsZ	ftsZ ASA_0402	383	ASA_0402	52.199	1	1	1	5.70595	0	21938000	8135900	247140	1344700	6.47196	2.59702	6	3	4	2	9.826e-33	4.0902e-05	7	6	0	1	1409.59	1615.2	1654.25	2052.41	-0.230898	-0.345604	1449400000	683730000	2094200000	821940000	-0.530943	-0.265606	D	COG0206	Cell division GTPase	Cytoplasmic	9.12	0.115	N	N	0.06	no
A4SI61	UDP-3-O-[3-hydroxymyristoyl] N-acetylglucosamine deacetylase (EC 3.5.1.-) (UDP-3-O-acyl-GlcNAc deacetylase)	lpxC ASA_0403	307	ASA_0403																							15.611	1	1	1	3.96449	0	7364400	4485600	15396000	8020300	-1.06392	-0.838355	M	COG0774	UDP-3-O-acyl-N-acetylglucosamine deacetylase	Cytoplasmic	9.97	0.187	N	?
A4SI62	Membrane peptidase, M23/M37 family	ASA_0404	301	ASA_0404	1	39.827	1	1	0	5.31567	1	61374000	1	8540400	0	2.84525		6		3		1.7888e-13		9		0													M	COG0739	Membrane proteins related to metalloendopeptidases	OuterMembrane	9.92	0.148	N	N	0.16	no
A4SI63	Protein translocase subunit SecA	secA ASA_0405	906	ASA_0405																							2905.91	1836.67	3098.41	1455.69	-0.0925409	0.335393	5864600000	2062800000	4298200000	1339300000	0.4483	0.623125	N	COG0653	Preprotein translocase subunit SecA (ATPase, RNA helicase)	Cytoplasmic	9.12	0.132	N	N
G7CTU7	TPR repeat-containing protein	IYQ_09499	390	ASA_0406																							18.109	1	1	1	4.17863	0	1299300	1	1	626220	20.3093	-19.2563	-	-	-	Unknown	2	0.173	N	N
A4SI65	7,8-dihydro-8-oxoguanine-triphosphatase	mutT ASA_0407	136	ASA_0407																													993490	5067400	2620100	6268300	-1.39904	-0.306829	LR	COG0494	NTP pyrophosphohydrolases including oxidative damage repair enzymes	Cytoplasmic	8.96	0.098	N	N
A4SI67	Putative uncharacterized protein	ASA_0409	240	ASA_0409																							146.38	123.669	137.72	169.123	0.0879804	-0.451589	91040000	22089000	71124000	25638000	0.356164	-0.214956	-	-	-	Unknown	2	0.129	N	?
A4SI68	Dephospho-CoA kinase (EC 2.7.1.24) (Dephospho-CoA kinase) (Dephosphocoenzyme A kinase)	coaE ASA_0410	204	ASA_0410																													17069000	1	16976000	1	0.00788198	0	H	COG0237	Dephospho-CoA kinase	Cytoplasmic	9.97	0.135	N	N
A2T192	TapA (Type IV prepilin TapA)	tapA ASA_0414	142	ASA_0414																													1	11369000	1	23871000	0	-1.07015	N	COG2165	General secretory pathway proteins G and H and related periplasmic/secreted proteins	Extracellular	10	0.211	N	N
A4SI72	Nicotinate-nucleotide pyrophosphorylase	nadC ASA_0415	285	ASA_0415																							300.196	299.665	186.157	327.157	0.689385	-0.126633	77499000	135680000	79488000	131360000	-0.0365594	0.046682	H	COG0157	Nicotinate-nucleotide pyrophosphorylase	Cytoplasmic	9.97	0.121	N	N
A4SI75	Pyruvate dehydrogenase complex repressor	pdhR ASA_0418	254	ASA_0418																							85.064	92.109	105.65	93.422	-0.312672	-0.0204202	33819000	5377700	28216000	4743700	0.261321	0.180977	K	COG2186	Transcriptional regulators	Cytoplasmic	9.97	0.1	N	N
A4SI76	Pyruvate dehydrogenase E1 component (EC 1.2.4.1)	aceE ASA_0419	886	ASA_0419	35.79	1	1	1	5.16148	0	5866000	1	634490	1	3.20871	0	2		2		7.2921e-13		5		0		5947.04	4155.72	5358.41	4184.85	0.150367	-0.0100782	13029000000	4828200000	10133000000	4675900000	0.362665	0.0462414	C	COG2609	Pyruvate dehydrogenase, decarboxylase component	Cytoplasmic	9.97	0.102	N	N	0.02	no
A4SI77	Pyruvate dehydrogenase E2 component	aceF ASA_0420	630	ASA_0420																							1745.88	1368.44	1874.56	1248.36	-0.102599	0.132506	1623000000	1608200000	2028100000	1567100000	-0.321466	0.0373496	C	COG0508	Dihydrolipoamide acyltransferases	Cytoplasmic	9.97	0.092	N	N
A4SI78	Dihydrolipoyl dehydrogenase (EC 1.8.1.4)	lpdA ASA_0421	476	ASA_0421	1	1	29.62	12.977	-4.8885	-3.69788	1401800	708000	1865400	4291800	-0.412204	-2.59976	3	2	3	2	1.9236e-19	3.6582e-05	2	0	7	3	2152.55	2019.52	2124.4	2099.28	0.0189926	-0.0558843	4591700000	976940000	3302100000	907680000	0.475645	0.106086	C	COG1249	Dihydrolipoamide dehydrogenase/glutathione oxidoreductase and related enzymes	Cytoplasmic	9.97	0.248	N	N	0	no
A4SI80	Putative uncharacterized protein	ASA_0423	60	ASA_0423																							21.25	1	1	1	4.40939	0	410130	1	1600700	1	-1.96455	0	-	-	-	Unknown	2.5	0.544	N	?
A4SI82	Patatin family outer membrane protein	ASA_0426	756	ASA_0426																							1	25.291	1	32.851	0	-0.377313	1	11948000	1	17372000	0	-0.539995	R	COG1752	Predicted esterase of the alpha-beta hydrolase superfamily	Unknown	7	0.368	N	N
A4SI83	Aconitate hydratase 2 (EC 4.2.1.3)	acnB ASA_0427	865	ASA_0427	115.826	120.649	1	70.469	6.85582	0.775755	20561000	83843000	408350	24648000	5.65396	1.76622	13	11	6	11	3.4624e-52	2.1733e-117	13	20	0	10	2482.73	2527.5	4074.57	2684.19	-0.71472	-0.0867753	2311400000	1894700000	6248300000	2384500000	-1.4347	-0.331717	C	COG1049	Aconitase B	Cytoplasmic	9.97	0.096	N	N	-0.03	no
A4SI85	Short-chain dehydrogenase/reductase	ASA_0429	249	ASA_0429																							1	1	10.599	10.398	-3.40586	-3.37823	14458000	3752400	11180000	4719200	0.370948	-0.330729	QR	COG1028	Dehydrogenases with different specificities (related to short-chain alcohol dehydrogenases)	Cytoplasmic	9.26	0.17	N	?
G7CTS2	FAD binding domain-containing protein	IYQ_09354	464	ASA_0433																							28.043	21.386	10.52	21.118	1.41451	0.0181935	31671000	5006900	37187000	5616900	-0.231636	-0.165856	C	COG0277	FAD/FMN-containing dehydrogenases	Unknown	2	0.122	N	N
A4SI90	Putative uncharacterized protein	ASA_0434	375	ASA_0434																							180.08	179.512	185.295	182.887	-0.041186	-0.0268722	132690000	32513000	115850000	40512000	0.195802	-0.317333	R	COG0523	Putative GTPases (G3E family)	Cytoplasmic	9.97	0.191	N	N
A4SI91	Drug resistance transporter, EmrB/QacA family	ASA_0435	462	ASA_0435																													1	9378300	1	9579600	0	-0.030639	GEPR	COG0477	Permeases of the major facilitator superfamily	CytoplasmicMembrane	10	0.155	N	N
A4SI93	7, 8-dihydro-6-hydroxymethylpterin-pyrophosphokinase	folK ASA_0437	169	ASA_0437																							28.211	1	22.154	1	0.348691	0	64712000	10327000	54926000	13118000	0.236544	-0.345127	H	COG0801	7,8-dihydro-6-hydroxymethylpterin-pyrophosphokinase	Cytoplasmic	9.97	0.116	N	N
A4SI94	Dihydroneopterin aldolase	folB ASA_0438	123	ASA_0438																													2200100	1	6242700	1	-1.5046	0	H	COG1539	Dihydroneopterin aldolase	Cytoplasmic	9.97	0.113	N	N
A4SIB2	Two-component system chemotzxis response regulator	ASA_0462	337	ASA_0462																							1	24.567	1	42.998	0	-0.807548	3130200	1584600	8468100	3464000	-1.43578	-1.12832	NT	COG0835, COG0784	Chemotaxis signal transduction protein, CheY-like receiver domain	Cytoplasmic	9.97	0.104	N	N
A4SIB4	tRNA(Met) cytidine acetyltransferase TmcA (EC 2.3.1.193)	tmcA ASA_0464	688	ASA_0464																													1	856430	1	854440	0	0.00335615	R	COG1444	Predicted P-loop ATPase fused to an acetyltransferase	CytoplasmicMembrane	9.82	0.103	N	N
A4SIB7	Bacterioferritin	bfr ASA_0467	159	ASA_0467																							1	34.815	35.964	109.293	-5.16848	-1.65042	4895900	11544000	54858000	38399000	-3.48606	-1.73393	P	COG2193	Bacterioferritin (cytochrome b1)	CytoplasmicMembrane	10	0.117	N	N
A4SIB8	putative lipoprotein, counterparts found in phytopathogens	ASA_0468	701	ASA_0468	1	1	1	15.638	0	-3.96698	1	80604	1	1002100	0	-3.63603		2		2		2.0304e-05		0		4	1	1	1	71.38	0	-6.15745	1	8025100	1	25378000	0	-1.66099	-	-	-	OuterMembrane	9.52	0.66	Y	?	0.17	no
A4SIC2	L-asparaginase II	ansB ASA_0472	352	ASA_0472																													4166400	1	20214000	835710	-2.27848	-19.6726	EJ	COG0252	L-asparaginase/archaeal Glu-tRNAGln amidotransferase subunit D	Periplasmic	10	0.854	Y	?
A4SIC4	Transcriptional regulator, LacI family	ASA_0474	320	ASA_0474																							1	1	11.055	1	-3.46663	0	33875000	1485800	19850000	1786100	0.771082	-0.265573	K	COG1609	Transcriptional regulators	Cytoplasmic	9.26	0.163	N	N
A4SID3	Trehalose operon repressor	treR ASA_0483	315	ASA_0483																							31.742	1	51.195	1	-0.68961	0	8756600	2330400	15163000	1860600	-0.792113	0.32481	K	COG1609	Transcriptional regulators	Cytoplasmic	9.97	0.132	N	N
A4SIE1	Glycogen synthase (EC 2.4.1.21) (Starch [bacterial glycogen] synthase)	glgA ASA_0496	486	ASA_0496																							66.588	59.988	72.415	48.088	-0.121026	0.318997	85262000	16184000	81236000	26661000	0.0697837	-0.720163	G	COG0297	Glycogen synthase	Cytoplasmic	9.97	0.125	N	?
A4SIE2	Glucose-1-phosphate adenylyltransferase 1 (EC 2.7.7.27) (ADP-glucose pyrophosphorylase 1) (ADP-glucose synthase 1)	glgC glgC1 ASA_0497	405	ASA_0497																							45.438	66.688	86.622	72.746	-0.930834	-0.125441	34692000	6079400	111830000	12683000	-1.68863	-1.0609	G	COG0448	ADP-glucose pyrophosphorylase	Cytoplasmic	8.96	0.153	N	?
A4SIE3	Ribosomal RNA small subunit methyltransferase C (EC 2.1.1.172) (16S rRNA m2G1207 methyltransferase) (rRNA (guanine-N(2)-)-methyltransferase RsmC)	rsmC ASA_0498	342	ASA_0498																							24.878	1	1	1	4.6368	0	29775000	1215300	26204000	948480	0.184314	0.357623	J	COG2813	16S RNA G1207 methylase RsmC	Cytoplasmic	9.26	0.152	N	N
A4SIE4	Dihydrodipicolinate synthase 1 (DHDPS 1) (EC 4.2.1.52)	dapA dapA1 ASA_0499	290	ASA_0499	16.555	39.751	1	53.969	4.0492	-0.44114	303670	1819300	189760	11230000	0.678328	-2.6259	2	7	2	12	6.268e-09	6.6292e-63	2	9	1	26	540.445	903.24	639.906	887.407	-0.243712	0.0255134	702690000	225450000	1695200000	213230000	-1.2705	0.0803971	EM	COG0329	Dihydrodipicolinate synthase/N-acetylneuraminate lyase	Cytoplasmic	9.97	0.128	N	N	0.26	no
A4SIE7	Predicted phosphatase/phosphohexomutase	ASA_0502	196	ASA_0502																							56.752	25.009	88.421	1	-0.639718	4.64438	14436000	1	14134000	1	0.0305012	0	R	COG0637	Predicted phosphatase/phosphohexomutase	Cytoplasmic	9.26	0.107	N	N
A4SIE8	Putative Hfq family protein	ASA_0503	119	ASA_0503																							32.149	1	56.766	28.94	-0.820253	-4.85499	6089300	30036000	40099000	35587000	-2.71922	-0.244658	R	COG1923	Uncharacterized ACR, host factor I protein	Unknown	2	0.124	N	N
A4SIF0	Paraquat-inducible protein B	pqiB ASA_0505	548	ASA_0505																							236.636	181.355	233.513	81.103	0.0191667	1.16099	87290000	32159000	167070000	35500000	-0.936564	-0.142596	R	COG3008	Paraquat-inducible protein B	Unknown	2	0.179	N	?
A4SIF1	Lipoprotein	ASA_0506	190	ASA_0506																							1	1	29.271	1	-4.8714	0	6950100	13192000	27182000	10504000	-1.96755	0.328724	S	COG3009	Uncharacterized BCR	CytoplasmicMembrane	9.82	0.693	Y	N
A4SIF2	Outer membrane protein A	ompA ASA_0507	343	ASA_0507																							26.915	384.586	362.201	713.546	-3.75031	-0.8917	37646000	120410000	532270000	308170000	-3.82159	-1.35577	M	COG2885	Outer membrane protein and related peptidoglycan-associated (lipo)proteins	OuterMembrane	10	0.848	Y	?
A4SIF4	Glycerophospholipid-cholesterol acyltransferase	satA ASA_0509	335	ASA_0509	484.495	2059.22	1404.35	3809.26	-1.53535	-0.88741	23551000	300290000	797750000	2327700000	-5.08208	-2.95448	16	24	15	24	2.6233e-221	0	42	393	110	669	1	1	24.01	1	-4.58556	0	1060000	1	17633000	1	-4.05614	0	I	COG3240	Phospholipase/lecithinase/hemolysin	Extracellular	9.72	0.885	Y	N	0.19	no
G7CTK6	Membrane-bound lytic murein transglycosylase C	IYQ_08992	378	ASA_0511																													12370000	1	11142000	1	0.150837	0	M	COG0741	Soluble lytic murein transglycosylase and related regulatory proteins (some contain LysM/invasin domains)	Unknown	2	0.287	N	N
A4SIF7	Probable Fe(2+)-trafficking protein	ASA_0512	90	ASA_0512							1	1	1	4125900	0	-21.9763		1		2		0.026353		1		3							5043800	15640000	6173000	20163000	-0.291461	-0.36647	CO	COG2924	Fe-S cluster protector protein	Unknown	2	0.098	N	N	0.11	no
A4SIF8	A/G-specific adenine glycosylase	mutY ASA_0513	353	ASA_0513																													10549000	3445000	17935000	4440200	-0.765672	-0.366121	L	COG1194	A/G-specific DNA glycosylase	Cytoplasmic	9.97	0.112	N	N
A4SIF9	General secretion pathway protein B	exeB ASA_0514	226	ASA_0514																							172.083	194.363	152.399	177.054	0.175251	0.134564	58371000	29242000	84604000	31533000	-0.535474	-0.10882	-	-	-	CytoplasmicMembrane	9.82	0.155	N	N
A4SIG0	General secretion pathway protein A	exeA ASA_0515	547	ASA_0515																							125.424	97.929	179.009	43.875	-0.513219	1.15834	85780000	31381000	149430000	40102000	-0.800757	-0.353783	N	COG3267	General secretion pathway protein A	Unknown	6.29	0.11	N	?
A4SIG1	Multifunctional CCA protein [Includes: CCA-adding enzyme (EC 2.7.7.72) (CCA tRNA nucleotidyltransferase) (tRNA CCA-pyrophosphorylase) (tRNA adenylyl-/cytidylyl-transferase) (tRNA nucleotidyltransferase) (tRNA-NT); 2'-nucleotidase (EC 3.1.3.-); 2',3'-cyclic phosphodiesterase (EC 3.1.4.-); Phosphatase (EC 3.1.3.-)]	cca ASA_0516	413	ASA_0516																													1	1	1053100	1	-20.0062	0	J	COG0617	tRNA nucleotidyltransferase/poly(A) polymerase	Cytoplasmic	9.97	0.105	N	N
A4SIG3	Putative phosphate transport regulator	ASA_0518	226	ASA_0518																							575.208	330.734	558.648	434.857	0.0421442	-0.39487	367320000	95624000	384190000	88323000	-0.0647825	0.114584	P	COG1392	Phosphate transport regulator (distant homolog of PhoU)	Cytoplasmic	9.26	0.144	N	N
A4SIG4	TonB domain protein	ASA_0520	155	ASA_0520																							1	30.076	1	48.294	0	-0.683231	1	35843000	1	4495400	0	2.99517	-	-	-	Unknown	2	0.481	N	N
A4SIG5	Lipid A biosynthesis lauroyl acyltransferase	htrB ASA_0521	307	ASA_0521																							1	11.81	1	12.182	0	-0.044742	33781000	17115000	23762000	16154000	0.507556	0.0833698	N	COG1560	Lauroyl/myristoyl acyltransferase involved in lipid A biosynthesis	CytoplasmicMembrane	7.88	0.082	N	N
A4SIG6	Bifunctional protein HldE [Includes: D-beta-D-heptose 7-phosphate kinase (EC 2.7.1.-) (D-beta-D-heptose 7-phosphotransferase); D-beta-D-heptose 1-phosphate adenosyltransferase (EC 2.7.7.-)]	hldE ASA_0522	475	ASA_0522																							354.372	409.324	274.081	349.788	0.370662	0.226762	156550000	96595000	170690000	76376000	-0.124755	0.338829	M	COG2870	ADP-heptose synthase, bifunctional sugar kinase/adenylyltransferase	Cytoplasmic	9.97	0.114	N	N
A4SIG7	Outer membrane protein TolC	tolC ASA_0523	441	ASA_0523																							367.807	488.274	529.181	443.03	-0.524812	0.140287	262700000	30233000	448750000	66085000	-0.772496	-1.1282	MN	COG1538	Outer membrane protein	OuterMembrane	10	0.816	Y	N
A4SIG9	ADP-ribose pyrophosphatase	nudF ASA_0525	213	ASA_0525																							11.753	1	1	1	3.55496	0	29841000	1	20562000	1	0.537315	0	LR	COG0494	NTP pyrophosphohydrolases including oxidative damage repair enzymes	Cytoplasmic	8.96	0.096	N	N
A4SIH2	Predicted esterase	ASA_0528	195	ASA_0528																							10.602	1	15.988	1	-0.592653	0	5349400	3246900	6265200	3890100	-0.227983	-0.260744	R	COG3150	Predicted esterase	Unknown	2	0.331	N	N
A4SIH5	DNA topoisomerase IV, B subunit	parE ASA_0531	631	ASA_0531																							16.093	54.697	54.022	48.479	-1.74711	0.174102	16773000	25171000	16645000	28003000	0.0110519	-0.153819	L	COG0187	DNA gyrase (topoisomerase II) B subunit	Cytoplasmic	9.97	0.119	N	N
A4SIH6	Topoisomerase IV subunit A	parC ASA_0532	764	ASA_0532							160420	1	1	1	17.2915	0	1		1		0.012794		1		0		122.071	71.032	135.724	51.127	-0.152955	0.474384	243260000	71190000	339180000	63308000	-0.479552	0.169287	L	COG0188	DNA gyrase (topoisomerase II) A subunit	Cytoplasmic	9.12	0.1	N	N	0.11	no
A4SIH9	Putative uncharacterized protein	ASA_0535	107	ASA_0535	1	1	9.471	1	-3.24352	0	1	1971100	1	6535600	0	-1.72932		2		2		0.0063406		0		2													-	-	-	Unknown	2.5	0.676	Y	N	0.32	no
G7CTI2	Putative uncharacterized protein	IYQ_08856	301	ASA_0536																							66.331	26.556	102.905	45.294	-0.633558	-0.770282	45648000	17513000	56092000	19745000	-0.297243	-0.173061	-	-	-	Cytoplasmic	8.96	0.129	N	N
A4SII1	Putative uncharacterized protein	ASA_0537	253	ASA_0537																							22.457	1	30.235	1	-0.429054	0	99864000	8250500	81608000	9415100	0.291254	-0.190495	-	-	-	Cytoplasmic	8.96	0.094	N	N
A4SII2	Putative uncharacterized protein	ASA_0538	175	ASA_0538																							59.981	16.852	44.97	24.398	0.415543	-0.533843	50275000	1	47168000	2688700	0.0920327	-21.3585	-	-	-	Unknown	2	0.101	N	N
G7CTH5	Secreted protein, suppressor for copper-sensitivity C	IYQ_08821	243	ASA_0543																							114.763	93.529	146.212	89.991	-0.349404	0.055633	47036000	19473000	53854000	27179000	-0.195288	-0.481017	O	COG1651	Protein-disulfide isomerase	Extracellular	9.45	0.84	Y	N
A4SIJ0	1-acyl-sn-glycerol-3-phosphate acyltransferase	plsC ASA_0546	242	ASA_0546																													39041000	8694000	41081000	6914900	-0.0734813	0.330312	I	COG0204	1-acyl-sn-glycerol-3-phosphate acyltransferase	CytoplasmicMembrane	10	0.115	N	N
A4SIJ1	Phage shock protein A	pspA ASA_0547	210	ASA_0547																							16.403	1	1	1	4.03589	0	10673000	1	5047900	1	1.08021	0	I	COG1842	Phage shock protein A (IM30), suppresses sigma54-dependent transcription	CytoplasmicMembrane	7.88	0.1	N	N
A4SIK1	ABC-type high-affinity zinc transporter, ATP-binding protein	znuC ASA_0557	254	ASA_0557																							43.847	1	12.683	1	1.78958	0	29450000	1	17851000	1	0.722263	0	P	COG1121	ABC-type Mn/Zn transport systems, ATPase component	Cytoplasmic	8.96	0.108	N	N
A4SIK2	ABC-type high affinity zinc transporter, periplasmic binding protein	znuA ASA_0558	343	ASA_0558																							1	1	22.99	1	-4.52293	0	1	1	10831000	1	-23.3687	0	P	COG0803	ABC-type Mn/Zn transport system, periplasmic Mn/Zn-binding (lipo)protein (surface adhesin A)	Cytoplasmic	9.97	0.147	N	N
A4SIK7	D-isomer specific 2-hydroxyacid dehydrogenase family protein	ASA_0563	314	ASA_0563																							61.424	66.987	61.638	30.739	-0.00501759	1.12381	248700000	38416000	286570000	42219000	-0.204481	-0.136185	E	COG0111	Phosphoglycerate dehydrogenase and related dehydrogenases	Cytoplasmic	9.26	0.127	N	?
A4SIK8	Putative uncharacterized protein	ASA_0564	193	ASA_0564																							267.063	166.783	262.801	227.578	0.0232093	-0.448389	156850000	24606000	74014000	39592000	1.08352	-0.686199	S	COG3068	Uncharacterized BCR	Cytoplasmic	8.96	0.161	N	N
A4SIK9	Transcriptional regulator, MarR family	ASA_0565	159	ASA_0565																							59.762	30.341	66.032	25.406	-0.143937	0.256099	7050300	8431300	3833400	11917000	0.87906	-0.499194	K	COG1846	Transcriptional regulators	Unknown	2	0.103	N	N
A4SIL0	Putative uncharacterized protein	ASA_0566	175	ASA_0566							1	46578000	1	1	0	25.4731		1		2		0.0036844		2		1	166.575	184.108	148.676	162.852	0.164	0.176991	98434000	40366000	77668000	40057000	0.341836	0.0110863	-	-	-	Cytoplasmic	8.96	0.12	N	N	-0.04	no
A4SIL2	DNA mismatch repair protein MutS	mutS ASA_0568	851	ASA_0568							1	705370	1	1	0	19.428		2		1		0.010785		3		1	40.291	79.531	66.728	84.161	-0.727835	-0.0816345	84197000	81496000	84193000	79003000	6.85407e-05	0.0448218	L	COG0249	MutS-like ATPases involved in mismatch repair, family 2	Cytoplasmic	9.97	0.1	N	N	0.25	no
A4SIM0	Phosphoenolpyruvate carboxylase (PEPC) (PEPCase) (EC 4.1.1.31)	ppc ASA_0576	877	ASA_0576																							1650.47	1609.67	1594.06	1452.92	0.0501718	0.147801	1562500000	1054200000	1723600000	972430000	-0.141569	0.116482	C	COG2352	Phosphoenolpyruvate carboxylase	Cytoplasmic	8.96	0.142	N	N
A4SIM4	Ornithine carbamoyltransferase	argF ASA_0580	303	ASA_0580																							1	1	10.285	1	-3.36247	0	13705000	1	35486000	1	-1.37255	0	E	COG0078	Ornithine carbamoyltransferase	Cytoplasmic	9.97	0.097	N	N
A4SIM5	Argininosuccinate synthase (EC 6.3.4.5) (Citrulline--aspartate ligase)	argG ASA_0581	416	ASA_0581																							111.187	82.245	57.718	55.635	0.945895	0.563935	76310000	34615000	132780000	44735000	-0.799094	-0.370007	E	COG0137	Argininosuccinate synthase	Cytoplasmic	9.97	0.162	N	N
A4SIM6	Argininosuccinate lyase (ASAL) (EC 4.3.2.1) (Arginosuccinase)	argH ASA_0582	461	ASA_0582																							1	29.45	1	1	0	4.8802	11943000	10586000	15580000	11431000	-0.38353	-0.110794	E	COG0165	Argininosuccinate lyase	Cytoplasmic	9.97	0.099	N	N
A4SIN5	Maltose O-acetyltransferase	maa ASA_0591	196	ASA_0591	10.526	1	1	1	3.39589	0																	96.236	68.853	173.724	88.455	-0.852148	-0.361424	97709000	25587000	200420000	34804000	-1.03646	-0.443842	R	COG0110	Acetyltransferases (the isoleucine patch superfamily)	Cytoplasmic	9.26	0.089	N	N	0.23	no
A4SIP7	ABC-type glutamine/glutamate transporter, periplasmic binding protein	glnH ASA_0603	278	ASA_0603	1	1	1	24.242	0	-4.59944	1	309590	1	14871000	0	-5.586		3		6		9.1434e-34		0		9	17.499	122.678	103.893	338.279	-2.56975	-1.46334	9436800	95742000	92740000	447060000	-3.29682	-2.22324	E	COG0834	ABC-type amino acid transport system, periplasmic component	Periplasmic	9.76	0.886	Y	?	0.08	no
A4SIP8	Chitin-binding protein, carbohydrate-binding module family 33	ASA_0604	485	ASA_0604	129.678	2220.46	1223.82	4543.33	-3.23839	-1.03289	2317100	361790000	181480000	1387300000	-6.29135	-1.93906	15	22	19	24	2.6363e-275	0	17	309	124	548	1	1	10.971	86.364	-3.45562	-6.43236	245500	267250	6915500	1747900	-4.81604	-2.70936	S	COG3397	Uncharacterized BCR	Extracellular	10	0.422	N	N	0.03	no
A4SIP9	Methyl-accepting chemotaxis protein	ASA_0605	565	ASA_0605																							20.869	18.04	1	251.751	4.38329	-3.80273	1	1540300	1	4936300	0	-1.68022	N	COG0840	Methyl-accepting chemotaxis protein	Unknown	4.93	0.155	N	N
A4SIQ0	Oligoendopeptidase F	ASA_0606	616	ASA_0606																							357.436	302.595	391.024	494.76	-0.129572	-0.709341	439370000	155690000	459070000	123010000	-0.0632778	0.339901	E	COG0339	Zn-dependent oligopeptidases	Unknown	2	0.109	N	N
A4SIQ1	Putative uncharacterized protein	ASA_0607	729	ASA_0607																													1	15246000	1	19105000	0	-0.325519	-	-	-	CytoplasmicMembrane	9.86	0.538	Y	N
A4SIQ5	Putative uncharacterized protein	ASA_0612	797	ASA_0612	9.687	1	1	1	3.27605	0																							3080400	1	3765900	1	-0.289877	0	R	COG0457	TPR-repeat-containing proteins	CytoplasmicMembrane	9.86	0.449	N	N	0.02	no
A4SIQ8	ErfK/YbiS/YcfS/YnhG family protein	ASA_0617	173	ASA_0617	110.591	109.657	118.114	122.14	-0.094946	-0.155538	1634400	470100000	6470200	2766300000	-1.98505	-2.55692	4	8	4	8	9.9318e-12	4.6722e-25	4	45	7	55													S	COG3034	Uncharacterized BCR	Unknown	2.5	0.265	N	?	0.15	no
A4SIR1	Putative uncharacterized protein	ASA_0620	508	ASA_0620																													9294000	1573900	27114000	5318700	-1.54467	-1.75673	-	-	-	Cytoplasmic	8.96	0.191	N	?
A4SIR4	Transcriptional regulator, LysR family	ASA_0623	307	ASA_0623																							11.068	1	1	1	3.46832	0							K	COG0583	Transcriptional regulator	Cytoplasmic	9.26	0.187	N	N
A4SIR5	Aromatic-amino-acid aminotransferase	tyrB ASA_0624	398	ASA_0624	1	1	9.075	1	-3.1819	0																	457.179	524.729	431.391	571.559	0.0837631	-0.12333	223330000	116420000	241040000	92731000	-0.110096	0.328215	E	COG1448	Aspartate/aromatic aminotransferase	Cytoplasmic	9.97	0.099	N	N	0.2	no
A4SIR9	Pullulanase	pulA ASA_0628	1344	ASA_0628																							1	14.318	1	1	0	3.83976	1	13368000	1	1	0	23.6723	G	COG1523	Pullulanase and related glycosidases	Unknown	6.58	0.59	Y	N
A4SIS1	Probable thiol peroxidase (EC 1.11.1.-)	tpx ASA_0630	166	ASA_0630	330.805	83.833	98.923	95.792	1.7416	-0.192387	405350000	438420000	125190000	368660000	1.69505	0.250023	10	12	11	11	3.8338e-59	3.6677e-83	24	41	13	35	2317.99	2007.89	2518.23	1765.03	-0.119539	0.185993	8383900000	5421300000	11293000000	3318900000	-0.429735	0.707934	O	COG2077	Peroxiredoxin	Periplasmic	9.44	0.205	N	N	0.58	yes	0.99997
A4SIS3	ATP-dependent RNA helicase, DEAD box family	ASA_0632	406	ASA_0632																							12.69	1	12.182	1	0.0589411	0	8725600	1	8284300	1	0.0748745	0	LKJ	COG0513	Superfamily II DNA and RNA helicases	Cytoplasmic	9.26	0.226	N	N
A4SIS6	Putative phospholipase C	ASA_0635	438	ASA_0635	1	1	29.939	89.657	-4.90395	-6.48634	27105	3690800	3152800	14912000	-6.86193	-2.01447	2	8	5	10	2.2179e-14	4.0261e-81	0	4	5	20													-	-	-	Extracellular	9.72	0.731	Y	N	-0.01	no
A4SIS9	Putative uncharacterized protein	ASA_0638	99	ASA_0638							1	1	1	2398000	0	-21.1934		2		2		3.5651e-06		0		1	1	1	1	30.76	0	-4.94298	1	9772000	6431500	13266000	-22.6167	-0.441008	-	-	-	Unknown	2	0.11	N	N	0.32	no
A4SIT5	Glutathione peroxidase	ASA_0644	177	ASA_0644	1	1	22.339	27.773	-4.48149	-4.79561	1655400	23100000	17122000	99903000	-3.3706	-2.11264	3	6	3	6	2.76e-09	2.801e-60	2	4	5	19													O	COG0386	Glutathione peroxidase	Periplasmic	9.76	0.863	Y	N	0	no
A4SIT8	Methylated-DNA-[protein]-cysteine S-methyltransferase	ogt ASA_0647	167	ASA_0647																							10.262	1	1	11.419	3.35924	-3.51336	2304500	1	1656300	1	0.47649	0	L	COG0350	Methylated DNA-protein cysteine methyltransferase	Cytoplasmic	9.26	0.143	N	?
A4SIU1	ABC-type iron(III) transporter, periplasmic component	fbpA ASA_0650	336	ASA_0650	1	16.556	1	54.992	0	-1.73187	1	10669000	1	23761000	0	-1.15517		12		15		6.2413e-72		26		36	149.845	306.871	193.96	338.03	-0.372288	-0.139519	205070000	60294000	225900000	52720000	-0.139568	0.193664	H	COG1840	ABC-type iron/thiamine transport systems, periplasmic component	Periplasmic	10	0.876	Y	N	-0.03	no
A4SIU2	ABC-type iron(III) transporter, permease protein	fbpB ASA_0651	541	ASA_0651																													1	2459200	1	3115000	0	-0.341043	H	COG1178	ABC-type iron/thiamine transport systems, permease components	CytoplasmicMembrane	10	0.312	N	N
A4SIU3	ABC-type iron(III) transporter, ATP-binding protein	fbpC ASA_0652	349	ASA_0652																													14884000	1	14959000	1	-0.00725144	0	P	COG3841	ABC-type iron transport systems, ATPase components	Cytoplasmic	8.96	0.15	N	N
A4SIU4	Dyp-type peroxidase	ASA_0653	301	ASA_0653																							115.728	92.057	135.216	78.841	-0.224528	0.223581	248570000	58848000	195910000	47622000	0.343461	0.305365	P	COG2837	Predicted iron-dependent peroxidase	Cytoplasmic	9.97	0.252	N	N
A4SIU5	Arginine repressor	argR ASA_0654	156	ASA_0654																							1	84.411	1	84.472	0	-0.00104219	1	3905900	1	1	0	21.8972	E	COG1438	Arginine repressor	Cytoplasmic	9.97	0.106	N	N
A4SIU7	ABC-type arginine transporter, periplasmic binding protein	artI ASA_0656	245	ASA_0656	107.787	31.516	55.193	52.04	0.965626	-0.723537	69900000	26639000	104120000	29646000	-0.574883	-0.154298	10	10	9	9	8.4638e-62	1.3219e-38	10	19	6	20	100.234	64.612	163.698	75.707	-0.707665	-0.228625	114500000	43040000	118530000	45066000	-0.0499047	-0.0663613	E	COG0834	ABC-type amino acid transport system, periplasmic component	Periplasmic	9.76	0.871	Y	N	0	no
A4SIV0	Malate dehydrogenase (EC 1.1.1.37)	mdh ASA_0659	311	ASA_0659	118.523	31.129	41.65	66.925	1.50878	-1.10429	16093000	7058600	14897000	15441000	0.111411	-1.12931	14	10	14	12	2.7398e-98	9.432e-74	18	17	8	34	1611.95	1676.27	2358.05	1776.07	-0.54879	-0.0834348	2606800000	769910000	5630400000	1219900000	-1.11096	-0.664001	C	COG0039	Malate/lactate dehydrogenases	Unknown	4.99	0.246	N	N	0.13	no
A4SIV2	Flavohemoprotein (Flavohemoglobin) (Hemoglobin-like protein) (Nitric oxide dioxygenase)	hmp ASA_0661	397	ASA_0661																							54.557	17.464	42.989	1	0.343797	4.12631	63371000	3117800	33551000	3332200	0.917467	-0.0959466	C	COG1017, COG1018	Hemoglobin-like flavoprotein, Flavodoxin reductases (ferredoxin-NADPH reductases) family 1	Cytoplasmic	9.97	0.188	N	N
A4SIV3	Transcriptional regulator, Rrf2 family	ASA_0662	157	ASA_0662																													1033700	10784000	827870	11025000	0.320341	-0.0318863	K	COG1959	Predicted transcriptional regulator	Unknown	2	0.295	N	N
A4SIV4	Putative magnesium and cobalt efflux protein CorB	ASA_0663	426	ASA_0663																							1	66.177	1	94.304	0	-0.510989	1	39522000	1	40050000	0	-0.0191463	N	COG1253	Hemolysins and related proteins containing CBS domains	CytoplasmicMembrane	10	0.141	N	N
A4SIV6	Signal recognition particle protein (Fifty-four homolog)	ffh ASA_0665	459	ASA_0665																							286.114	253.234	209.121	222.742	0.452252	0.185098	124270000	31159000	93656000	33734000	0.408035	-0.114554	N	COG0541	Signal recognition particle GTPase	CytoplasmicMembrane	7.88	0.148	N	N
A4SIV7	30S ribosomal protein S16	rpsP ASA_0666	82	ASA_0666	23.926	124.904	28.82	53.348	-0.268491	1.22731	10064000	159050000	8281200	43972000	0.281292	1.85482	2	4	2	4	1.8477e-31	8.9156e-86	3	25	4	13	688.427	543.636	827.768	695.175	-0.265923	-0.354735	252490000	352910000	150970000	298570000	0.741964	0.241231	J	COG0228	Ribosomal protein S16	Cytoplasmic	9.26	0.141	N	N	0.29	no
A4SIV8	Ribosome maturation factor RimM	rimM ASA_0667	173	ASA_0667																							332.128	255.731	294.093	286.191	0.175467	-0.162351	326160000	54053000	309280000	51900000	0.0766663	0.0586402	J	COG0806	RimM protein, required for 16S rRNA processing	Cytoplasmic	9.97	0.132	N	?
A4SIV9	tRNA (guanine-N(1)-)-methyltransferase (EC 2.1.1.228) (M1G-methyltransferase) (tRNA [GM37] methyltransferase)	trmD ASA_0668	249	ASA_0668																							106.011	51.331	130.828	57.258	-0.303457	-0.157647	93258000	67949000	72031000	60113000	0.37261	0.176775	J	COG0336	tRNA-(guanine-N1)-methyltransferase	Cytoplasmic	9.97	0.145	N	N
A4SIW0	50S ribosomal protein L19	rplS ASA_0669	115	ASA_0669	30.603	1	10.813	1	1.50091	0	831320	16855000	478450	18905000	0.797036	-0.165591	3	3	2	3	0.00099706	1.261e-05	3	5	2	5	583.933	516.376	799.758	588.902	-0.453761	-0.189606	353950000	699730000	637120000	584880000	-0.84802	0.258658	J	COG0335	Ribosomal protein L19	Cytoplasmic	9.97	0.123	N	N	0.22	no
A4SIW1	Putative uncharacterized protein	ASA_0670	107	ASA_0670																							1	1	25.552	42.81	-4.67536	-5.41988	6411100	22636000	26398000	38466000	-2.04178	-0.764965	-	-	-	Unknown	2	0.12	N	N
A4SIW4	RNA pyrophosphohydrolase (EC 3.6.1.-) ((Di)nucleoside polyphosphate hydrolase)	rppH nudH ASA_0673	175	ASA_0673																							39.564	17.728	51.252	17.171	-0.37342	0.0460557	8669100	4835100	9274700	4634300	-0.0974184	0.0611943	LR	COG0494	NTP pyrophosphohydrolases including oxidative damage repair enzymes	Cytoplasmic	9.97	0.103	N	?
A4SIW5	Phosphoenolpyruvate-protein phosphotransferase	ptsI ASA_0674	759	ASA_0674																							11.42	52.9	34.722	60.921	-1.60429	-0.203672	37100000	69887000	56013000	62145000	-0.594343	0.169386	T	COG3605	Signal transduction protein containing GAF and PtsI domains	Cytoplasmic	9.97	0.147	N	N
A4SIW6	Prolipoprotein diacylglyceryl transferase (EC 2.4.99.-)	lgt ASA_0675	275	ASA_0675																							164.493	192.035	292.094	185.408	-0.828407	0.0506658	99982000	87561000	143230000	88646000	-0.518593	-0.0177671	M	COG0682	Prolipoprotein diacylglyceryltransferase	CytoplasmicMembrane	10	0.124	N	N
A4SIW7	Thymidylate synthase (TS) (TSase) (EC 2.1.1.45)	thyA ASA_0676	264	ASA_0676																							209.254	180.231	230.22	219.216	-0.137758	-0.282506	185860000	191110000	166480000	290420000	0.158867	-0.603738	F	COG0207	Thymidylate synthase	Cytoplasmic	9.97	0.121	N	N
A4SIX0	Transcriptional activator protein NhaR	nhaR ASA_0679	310	ASA_0679																							1	1	18.803	1	-4.23289	0	1	1	16668000	1	-23.9906	0	K	COG0583	Transcriptional regulator	Cytoplasmic	9.97	0.182	N	N
A4SIX2	30S ribosomal protein S20	rpsT ASA_0681	87	ASA_0681																							167.274	85.576	97.338	93.193	0.781138	-0.123015	12600000	26382000	1	35147000	23.5869	-0.413848	J	COG0268	Ribosomal protein S20	Unknown	6.49	0.36	N	N
G7CT36	Integral membrane protein MviN	IYQ_08096	508	ASA_0682																							1	27.428	1	28.637	0	-0.0622309	40873000	12072000	59388000	8999700	-0.539023	0.423716	R	COG0728	Uncharacterized membrane protein, putative virulence factor	CytoplasmicMembrane	10	0.185	N	N
A4SIX4	Riboflavin kinase/FMN adenylyltransferase	ribF ASA_0683	324	ASA_0683																							1	1	18.179	1	-4.1842	0	36793000	1942700	44369000	2115000	-0.270121	-0.122595	H	COG0196	FAD synthase	Cytoplasmic	9.97	0.163	N	N
A4SIX5	Isoleucine--tRNA ligase (EC 6.1.1.5) (Isoleucyl-tRNA synthetase) (IleRS)	ileS ASA_0684	953	ASA_0684	60.459	49.96	1	11.064	5.91789	2.1749	24747000	119640000	2804500	91068000	3.14144	0.393684	7	13	7	13	4.173e-61	2.4474e-50	11	18	0	10	2028.32	2236.27	2246.95	1945.14	-0.147687	0.201218	5577700000	2853500000	5511600000	1992600000	0.0171992	0.51808	J	COG0060	Isoleucyl-tRNA synthetase	Cytoplasmic	9.97	0.099	N	N	0.23	no
A4SIX7	Peptidyl-prolyl cis-trans isomerase (EC 5.2.1.8)	fkpB ASA_0686	150	ASA_0686	11.605	1	1	1	3.53667	0	1882700	1	1360000	1	0.469196	0	4		4		3.8924e-16		3		1		20.314	1	62.235	45.521	-1.61525	-5.50846	9786600	13281000	12588000	26851000	-0.363169	-1.01561	O	COG1047	FKBP-type peptidyl-prolyl cis-trans isomerases 2	Cytoplasmic	8.96	0.117	N	N	0.08	no
A4SIX8	4-hydroxy-3-methylbut-2-enyl diphosphate reductase (EC 1.17.1.2)	ispH ASA_0687	311	ASA_0687																							218.423	238.294	298.809	187.661	-0.452099	0.344614	124530000	35780000	195780000	29761000	-0.65274	0.26573	IM	COG0761	Penicillin tolerance protein	Cytoplasmic	9.97	0.103	N	N
A2T1A0	TapY1 (Type IV pilin biogenesis protein)	tapY1 ASA_0692	1203	ASA_0692	1	1	1	33.493	0	-5.06579	1	370600	1	1852700	0	-2.32169		2		2		3.3906e-11		0		5	1	77.268	1	134.256	0	-0.797044	1	35116000	1	58924000	0	-0.746727	N	COG3419	Pilus tip-associated protein	OuterMembrane	9.52	0.816	Y	N	-0.08	no
A4SIY5	NH(3)-dependent NAD+ synthetase	nadE ASA_0694	540	ASA_0694																							207.575	117.326	113.051	92.452	0.876659	0.343746	132350000	39242000	165190000	31910000	-0.319768	0.29839	HR	COG0171, COG0388	NAD synthase, Predicted amidohydrolase	Cytoplasmic	8.96	0.4	N	N
A4SIY6	Nitrogen regulatory protein PII	glnB ASA_0695	112	ASA_0695																							1	1	1	44.716	0	-5.48272	3119300	10426000	5380800	13298000	-0.786598	-0.351024	E	COG0347	Nitrogen regulatory protein PII	CytoplasmicMembrane	7.88	0.121	N	N
A4SIY8	S-ribosylhomocysteine lyase (EC 4.4.1.21) (AI-2 synthesis protein) (Autoinducer-2 production protein LuxS)	luxS ASA_0697	169	ASA_0697	1	1	1	17.102	0	-4.09609	6661100	32227000	2093200	94288000	1.67005	-1.5488	3	5	3	5	0.22011	1.9156e-12	2	10	1	18							531970000	180480000	699300000	253620000	-0.394567	-0.49083	T	COG1854	LuxS protein involved in autoinducer AI2 synthesis	Cytoplasmic	8.96	0.102	N	N	0.24	no
A4SIY9	GGDEF domain protein	ASA_0698	340	ASA_0698																							11.328	1	32.487	26.541	-1.51997	-4.73015	29202000	8641700	29216000	12239000	-0.00069149	-0.502099	T	COG2199	GGDEF domain	Cytoplasmic	9.97	0.14	N	N
A4SIZ0	Ribonuclease R (RNase R) (EC 3.1.13.1)	rnr ASA_0699	797	ASA_0699																							1854.32	1789.09	2022.52	1695.95	-0.125258	0.0771348	1772600000	1227800000	2135100000	1125200000	-0.268437	0.125894	K	COG0557	Exoribonucleases	Cytoplasmic	9.97	0.097	N	N
A4SIZ1	23S rRNA (guanosine-2'-O-)-methyltransferase RlmB (EC 2.1.1.185) (23S rRNA (guanosine2251 2'-O)-methyltransferase) (23S rRNA Gm2251 2'-O-methyltransferase)	rlmB ASA_0700	249	ASA_0700																							282.517	177.994	285.104	199.388	-0.0131506	-0.16375	277320000	51946000	342170000	45770000	-0.303162	0.18261	J	COG0566	rRNA methylases	Cytoplasmic	9.97	0.109	N	N
A4SIZ3	Acetyltransferase, gnat family	ASA_0702	149	ASA_0702																													1	3244900	251090	2001900	-17.9378	0.696804	R	COG2153	Predicted acyltransferases	Cytoplasmic	9.26	0.11	N	N
A4SIZ7	30S ribosomal protein S6	rpsF ASA_0707	129	ASA_0707	35.394	53.628	1	1	5.14543	5.74491	1	59639000	17990	397980	-14.1349	7.22742	3	4	3	3	2.9031e-24	1.657e-10	2	19	0	2							232580000	239900000	239710000	292400000	-0.0435631	-0.28551	J	COG0360	Ribosomal protein S6	Cytoplasmic	9.97	0.1	N	N	0.03	no
A4SIZ8	30S ribosomal protein S18	rpsR ASA_0708	76	ASA_0708																							197.994	221.682	267.7	255.72	-0.43516	-0.206073	329350000	190780000	192920000	295430000	0.771619	-0.630906	J	COG0238	Ribosomal protein S18	Cytoplasmic	9.26	0.178	N	?
A4SIZ9	50S ribosomal protein L9	rplI ASA_0709	148	ASA_0709	11.794	1	1	1	3.55998	0	1144000	61160000	133770	24862000	3.09626	1.29865	4	4	4	4	3.1124e-06	1.1829e-08	4	9	0	4	2227.76	2751.81	1734.39	2679.74	0.361164	0.0382863	1218600000	1918100000	556820000	1474100000	1.12994	0.379844	J	COG0359	Ribosomal protein L9	Cytoplasmic	9.26	0.107	N	N	0.25	no
A4SJ00	Ferredoxin--NADP reductase	fnr ASA_0710	247	ASA_0710																							79.425	65.498	109.599	77.325	-0.46457	-0.239484	57397000	53301000	103370000	65646000	-0.84877	-0.300545	C	COG1018	Flavodoxin reductases (ferredoxin-NADPH reductases) family 1	Cytoplasmic	9.26	0.132	N	N
A4SJ04	Quinone oxidoreductase	ASA_0714	332	ASA_0714																							37.9	34.734	35.922	43.988	0.0773302	-0.340761	120690000	7713500	123480000	8477500	-0.0329712	-0.136253	CR	COG0604	NADPH:quinone reductase and related Zn-dependent oxidoreductases	Cytoplasmic	9.97	0.108	N	N
A4SJ06	Peptidase family M16	ASA_0716	937	ASA_0716	136.735	56.759	22.394	39.231	2.6102	0.532855	56950000	124960000	2432700	51617000	4.54907	1.27555	16	11	11	11	6.1776e-98	6.7087e-125	22	12	3	9	1459.69	949.048	1309.4	928.74	0.156751	0.0312063	2019300000	815670000	1529500000	750210000	0.400795	0.120691	R	COG0612	Predicted Zn-dependent peptidases	Unknown	2.5	0.854	Y	?	0.32	no
A4SJ07	Glutamate--cysteine ligase (EC 6.3.2.2) (Gamma-ECS) (Gamma-glutamylcysteine synthetase)	gshA ASA_0717	532	ASA_0717																							306.7	278.228	296.034	200.877	0.0510653	0.469955	170320000	61181000	223900000	64051000	-0.394607	-0.0661374	H	COG2918	Gamma-glutamylcysteine synthetase	Cytoplasmic	9.97	0.169	N	N
A4SJ08	Putative uncharacterized protein	ASA_0718	404	ASA_0718	11.513	1	55.998	51.556	-2.28211	-5.68807	403400	4377500	12836000	28762000	-4.99184	-2.71598	4	8	5	9	1.6977e-17	6.4355e-45	1	1	7	13	169.287	388.48	293.823	654.462	-0.795476	-0.752469	206440000	55322000	907630000	146370000	-2.13638	-1.40369	-	-	-	Unknown	2.5	0.879	Y	?	0.08	no
A4SJ09	Long-chain-fatty-acid--CoA ligase, putative	faa1 ASA_0719	596	ASA_0719																							1	30.72	1	20.712	0	0.568711	1	13021000	1	12756000	0	0.0296642	I	COG1022	Long-chain acyl-CoA synthetases (AMP-forming)	Cytoplasmic	9.97	0.173	N	N
A4SJ10	Putative uncharacterized protein	ASA_0720	181	ASA_0720																							31.669	50.378	79.493	92.13	-1.32776	-0.870877	36396000	1	63406000	4071600	-0.800839	-21.9572	-	-	-	Unknown	2	0.228	N	?
A4SJ13	Regulatory ATPAse variant A	ravA ASA_0723	541	ASA_0723																							12.009	21.744	1	37.663	3.58604	-0.792531	14968000	16393000	21103000	27110000	-0.495567	-0.725745	R	COG0714	MoxR-like ATPases	Cytoplasmic	9.97	0.151	N	N
A4SJ18	GGDEF domain protein	ASA_0728	626	ASA_0728																							1	34.273	1	37.531	0	-0.13101	1	15881000	1	19951000	0	-0.329159	T	COG2199	GGDEF domain	Unknown	4.99	0.864	Y	?
A4SJ19	Peptide chain release factor 3 (RF-3)	prfC ASA_0729	528	ASA_0729	9.519	1	1	1	3.25081	0																	239.935	87.047	167.323	41.735	0.520008	1.06054	289640000	42183000	266650000	24069000	0.119314	0.809485	J	COG0480	Translation elongation and release factors (GTPases)	Cytoplasmic	9.97	0.111	N	N	0.09	no
A4SJ21	NADH:flavin oxidoreductase/NADH oxidase	ASA_0731	347	ASA_0731																							319.315	214.191	211.141	273.58	0.596774	-0.353065	351220000	54034000	221170000	64652000	0.667219	-0.258828	C	COG1902	NADH:flavin oxidoreductases, Old Yellow Enzyme family	Cytoplasmic	9.97	0.305	N	N
A4SJ22	Transcriptional regulator, TetR family	ASA_0732	188	ASA_0732																							1	13.035	1	1	0	3.70432	1	2671400	1	2425100	0	0.139552	K	COG1309	Transcriptional regulator	Cytoplasmic	9.26	0.179	N	N
A4SJ23	Proline--tRNA ligase (EC 6.1.1.15) (Prolyl-tRNA synthetase) (ProRS)	proS ASA_0733	574	ASA_0733	15.904	1	1	1	3.99132	0	5943700	1	162260	1	5.19498	0	2		2		4.2032e-19		2		0		751.798	678.436	694.791	869.231	0.113766	-0.357527	1096600000	395120000	627040000	524150000	0.806408	-0.407689	J	COG0442	Prolyl-tRNA synthetase	Cytoplasmic	10	0.124	N	N	0.12	no	0.98359
A4SJ25	Holliday junction ATP-dependent DNA helicase RuvA (EC 3.6.4.12)	ruvA ASA_0735	204	ASA_0735	9.498	1	1	1	3.24762	0																	124.516	86.21	104.662	72.912	0.250593	0.241699	211620000	85054000	193840000	71763000	0.12661	0.245139	L	COG0632	Holliday junction resolvasome DNA-binding subunit	Cytoplasmic	9.97	0.106	N	N	0.04	no
A4SJ26	Holliday junction ATP-dependent DNA helicase RuvB (EC 3.6.4.12)	ruvB ASA_0736	336	ASA_0736																							41.286	1	32.438	38.661	0.347968	-5.27281	58463000	18325000	70728000	25710000	-0.274758	-0.488516	L	COG2255	Holliday junction resolvasome helicase subunit	Cytoplasmic	9.97	0.092	N	N
A4SJ27	Cytochrome d ubiquinol oxidase, subunit I	cydA ASA_0737	518	ASA_0737																							1131.12	1203.02	1504.95	1365.94	-0.411961	-0.183237	687870000	877980000	770560000	883580000	-0.163771	-0.00917269	C	COG1271	Cytochrome bd-type quinol oxidase, subunit 1	CytoplasmicMembrane	10	0.125	N	N
A4SJ28	Cytochrome d ubiquinol oxidase, subunit II	cydB ASA_0738	378	ASA_0738																							387.261	336.276	584.646	375.14	-0.594257	-0.157783	1	64403000	39378000	63956000	-25.2309	0.0100482	C	COG1294	Cytochrome bd-type quinol oxidase, subunit 2	CytoplasmicMembrane	10	0.101	N	N
A4SJ31	Tol system-associated acyl-CoA thioesterase	ASA_0741	135	ASA_0741																							1	1	16.101	1	-4.00908	0	666630	1	2140100	1	-1.68272	0	R	COG0824	Predicted thioesterase	Unknown	2	0.105	N	N
A4SJ32	MotA/TolQ/ExbB proton channel	tolQ ASA_0742	229	ASA_0742																							511.205	643.189	623.457	423.998	-0.286388	0.601185	167270000	42317000	176700000	22739000	-0.0791233	0.896069	N	COG0811	Biopolymer transport proteins	CytoplasmicMembrane	10	0.146	N	N
A4SJ33	Biopolymer transport protein	tolR ASA_0743	148	ASA_0743																							1	42.382	100.044	26.606	-6.64449	0.6717	6453600	17881000	14615000	10892000	-1.17927	0.715159	N	COG0848	Biopolymer transport protein	CytoplasmicMembrane	9.82	0.131	N	N
A4SJ35	Protein TolB	tolB ASA_0745	441	ASA_0745	68.015	27.481	57	124.46	0.254891	-2.17918	3886700	75515000	24083000	339650000	-2.6314	-2.16921	5	8	5	9	1.0861e-35	1.1964e-40	13	15	19	40	1218.27	973.969	1021.83	752.257	0.253683	0.37265	493800000	116980000	763980000	82681000	-0.629608	0.500634	N	COG0823	Periplasmic component of the Tol biopolymer transport system	Periplasmic	9.76	0.903	Y	?	-0.02	no
A4SJ36	Peptidoglycan-associated lipoprotein	pal ASA_0746	174	ASA_0746																							482.666	685.406	655.147	551.931	-0.440793	0.312471	597010000	1589900000	1058900000	1070000000	-0.826739	0.571325	M	COG2885	Outer membrane protein and related peptidoglycan-associated (lipo)proteins	OuterMembrane	10	0.772	Y	?
G7CSX2	Putative uncharacterized protein	IYQ_07736	266	ASA_0747	1	20.867	1	1	0	4.38315	1	2660400	1	3161600	0	-0.249012		4		3		4.0947e-91		4		0	82.613	226.005	60.323	294.529	0.453661	-0.382055	44910000	98597000	45834000	149950000	-0.0293815	-0.604866	S	COG1729	Uncharacterized BCR	Unknown	2.5	0.891	Y	N	-0.07	no
A4SJ38	Methyl-accepting chemotaxis transducer	ASA_0756	694	ASA_0756																							1	1	25.965	1	-4.6985	0							N	COG0840	Methyl-accepting chemotaxis protein	Unknown	4.93	0.139	N	N
A4SJ39	Quinolinate synthase A (EC 2.5.1.72)	nadA ASA_0757	357	ASA_0757																							10.587	28.907	20.549	1	-0.956774	4.85335	73976000	25203000	81062000	27664000	-0.131968	-0.134414	H	COG0379	Quinolinate synthase	Cytoplasmic	9.97	0.117	N	N
A4SJ41	Glyceraldehyde-3-phosphate dehydrogenase	gap ASA_0759	331	ASA_0759	598.873	169.324	411.211	227.357	0.542371	-0.425173	109770000	82964000	269790000	117510000	-1.29735	-0.502226	15	15	15	15	3.4313e-194	5.7338e-129	49	61	45	74	8066.3	7610.42	8058.84	6561.09	0.00133362	0.21404	24052000000	4580100000	22717000000	2080900000	0.0823845	1.13817	G	COG0057	Glyceraldehyde-3-phosphate dehydrogenase/erythrose-4-phosphate dehydrogenase	Cytoplasmic	9.97	0.167	N	N	0.2	no
A4SJ42	4-alpha-glucanotransferase	malQ ASA_0760	729	ASA_0760																							110.405	104.568	98.717	104.744	0.161435	-0.00242618	107680000	132940000	111080000	97678000	-0.0448488	0.44467	G	COG1640	4-alpha-glucanotransferase	Cytoplasmic	9.97	0.104	N	N
A4SJ43	1,4-alpha-glucan branching enzyme GlgB (EC 2.4.1.18) (1,4-alpha-D-glucan:1,4-alpha-D-glucan 6-glucosyl-transferase) (Alpha-(1->4)-glucan branching enzyme) (Glycogen branching enzyme)	glgB ASA_0761	725	ASA_0761																							84.194	123.467	118.311	139.006	-0.490795	-0.171022	58705000	120840000	105620000	140740000	-0.847328	-0.219934	G	COG0296	1,4-alpha-glucan branching enzyme	Cytoplasmic	9.97	0.129	N	N
A4SJ44	Glycogen debranching enzyme	glgX ASA_0762	713	ASA_0762																							1	37.447	11.699	33.01	-3.54831	0.181947	6886000	16127000	7454600	20499000	-0.114465	-0.346075	G	COG1523	Pullulanase and related glycosidases	Cytoplasmic	9.97	0.096	N	N
A4SJ48	Putative uncharacterized protein	ASA_0766	201	ASA_0766																							484.189	471.873	543.424	531.768	-0.166508	-0.172398	189900000	138130000	243620000	151840000	-0.359393	-0.136525	T	COG3103	SH3 domain protein	Unknown	4.9	0.742	Y	N
A4SJ49	Prolinedehydrogenase/delta-1-pyrroline-5-carboxylatedehydrogenase	putA ASA_0767	1054	ASA_0767																							1	67.729	47.977	38.361	-5.58427	0.820133	21063000	20893000	69210000	19717000	-1.71627	0.0835796	CE	COG1012, COG0506	NAD-dependent aldehyde dehydrogenases, Proline dehydrogenase	Cytoplasmic	9.97	0.175	N	N
G7CSW0	NADH pyrophosphatase (EC 3.6.1.22)	nudC IYQ_07666	282	ASA_0768																							58.909	33.065	18.165	32.624	1.69733	0.0193712	136420000	75632000	143930000	90234000	-0.0773122	-0.254674	L	COG2816	NTP pyrophosphohydrolases containing a Zn-finger, probably nucleic-acid-binding	Cytoplasmic	8.96	0.145	N	N
A4SJ51	Uroporphyrinogen decarboxylase (UPD) (URO-D) (EC 4.1.1.37)	hemE ASA_0769	355	ASA_0769																							68.738	28.329	53.331	93.63	0.366133	-1.72469	72789000	16999000	56853000	28423000	0.356484	-0.741609	H	COG0407	Uroporphyrinogen-III decarboxylase	Cytoplasmic	9.97	0.126	N	N
A4SJ52	Inorganic pyrophosphatase (EC 3.6.1.1) (Pyrophosphate phospho-hydrolase)	ppa ASA_0770	176	ASA_0770	1	1	1	28.262	0	-4.82079	1	17172000	1	28808000	0	-0.746411		6		6		1.2785e-06		5		5	823.349	729.61	800.021	582.066	0.0414662	0.325943	2520500000	619170000	2151600000	399620000	0.2283	0.631707	C	COG0221	Inorganic pyrophosphatase	Cytoplasmic	9.97	0.111	N	N	0.15	no
A4SJ53	UDP-N-acetylmuramate-alanine ligase	mpl ASA_0771	456	ASA_0771																							165.332	120.677	138.832	126.726	0.252026	-0.0705618	141560000	32702000	93162000	30449000	0.6036	0.102984	M	COG0773	UDP-N-acetylmuramate-alanine ligase	Cytoplasmic	9.97	0.217	N	N
A4SJ54	3-polyprenyl-4-hydroxybenzoate decarboxylase	ubiX ASA_0772	203	ASA_0772																							51.618	14.655	71.234	13.972	-0.464692	0.0688544	49383000	9821900	50571000	10099000	-0.0342958	-0.0401384	H	COG0163	3-polyprenyl-4-hydroxybenzoate decarboxylase	Cytoplasmic	9.97	0.312	N	N
A4SJ55	Transcriptional regulator, TetR family	ASA_0773	204	ASA_0773																							662.547	449.543	583.928	389.867	0.182232	0.205477	229190000	90836000	138530000	66578000	0.726346	0.448219	K	COG1309	Transcriptional regulator	Cytoplasmic	8.96	0.16	N	N
A4SJ56	Hypoxanthine phosphoribosyltransferase	hpt ASA_0774	176	ASA_0774																							489.516	269.209	402.42	234.228	0.282654	0.200813	342700000	81226000	254550000	86132000	0.428997	-0.0846077	F	COG0634	Hypoxanthine-guanine phosphoribosyltransferase	Cytoplasmic	9.97	0.128	N	N
A4SJ57	ABC-type multidrug transporter, ATP binding component	ASA_0775	305	ASA_0775																							205.816	128.579	233.54	148.336	-0.182315	-0.206214	169670000	71560000	204800000	95262000	-0.271484	-0.412747	Q	COG1131	ABC-type multidrug transport system, ATPase component	CytoplasmicMembrane	10	0.1	N	N
G7CSV1	antibiotic biosynthesis monooxygenase domain-containing protein	IYQ_07621	117	ASA_0777																													1	7447900	1	14987000	0	-1.00881	S	COG1359	Uncharacterized ACR	Unknown	2	0.153	N	N
A4SJ60	Pantothenate synthetase (PS) (EC 6.3.2.1) (Pantoate--beta-alanine ligase) (Pantoate-activating enzyme)	panC ASA_0778	284	ASA_0778																							193.332	210.192	184.865	103.374	0.0646083	1.02383	190980000	26138000	229510000	22885000	-0.265135	0.191746	H	COG0414	Panthothenate synthetase	Cytoplasmic	9.26	0.136	N	N
A4SJ61	3-methyl-2-oxobutanoate hydroxymethyltransferase (EC 2.1.2.11) (Ketopantoate hydroxymethyltransferase) (KPHMT)	panB ASA_0779	264	ASA_0779																							258.788	316.713	288.46	246.319	-0.156601	0.362648	168480000	50518000	251050000	28548000	-0.575397	0.823408	H	COG0413	Ketopantoate hydroxymethyltransferase	Unknown	2	0.101	N	N
G7CSU8	7, 8-dihydro-6-hydroxymethylpterin-pyrophosphokinase	IYQ_07606	170	ASA_0780							11969000	1	16442000	1	-0.458083	0	2		2		0.30312		0		2		108.467	55.562	87.765	36.314	0.305539	0.613573	21024000	10808000	15791000	9105000	0.412935	0.247369	H	COG0801	7,8-dihydro-6-hydroxymethylpterin-pyrophosphokinase	Cytoplasmic	9.26	0.213	N	?	0.15	no
G7CSU7	Poly(A) polymerase	IYQ_07601	494	ASA_0781																							349.97	198.225	343.891	169.579	0.0252799	0.225181	625440000	283260000	553520000	241870000	0.176236	0.227895	J	COG0617	tRNA nucleotidyltransferase/poly(A) polymerase	Cytoplasmic	9.97	0.158	N	N
A4SJ65	DnaK suppressor protein	dksA ASA_0783	149	ASA_0783																							458.483	410.385	474.876	440.284	-0.0506826	-0.101456	216690000	70953000	147570000	60523000	0.554233	0.22938	T	COG1734	DnaK suppressor protein	Cytoplasmic	9.97	0.114	N	N
A4SJ66	Sugar fermentation stimulation protein homolog	sfsA ASA_0784	247	ASA_0784																													4043800	1	1	1	21.9473	0	G	COG1489	Sugar fermentation stimulation protein (uncharacterized)	Cytoplasmic	9.97	0.128	N	N
A4SJ69	Penicillin-binding protein 1B	mrcB ASA_0787	771	ASA_0787																							35.8	80.016	103.341	66.673	-1.52938	0.263186	25178000	23769000	28416000	25644000	-0.17454	-0.10954	M	COG0744	Membrane carboxypeptidase (penicillin-binding protein)	CytoplasmicMembrane	10	0.184	N	?
A4SJ74	Response regulator	ASA_0792	526	ASA_0792																							1	1	1	13.787	0	-3.78524	1	4070900	1	3139100	0	0.374997	KT	COG3437	Response regulator containing a CheY-like receiver domain and an HD-GYP domain	Cytoplasmic	8.96	0.087	N	N
A4SJ75	Putative uncharacterized protein	ASA_0793	174	ASA_0793																													3404000	1	2659900	1	0.355859	0	-	-	-	CytoplasmicMembrane	9.82	0.295	N	N
A4SJ79	Glutamate-1-semialdehyde 2,1-aminomutase (GSA) (EC 5.4.3.8) (Glutamate-1-semialdehyde aminotransferase) (GSA-AT)	hemL ASA_0797	428	ASA_0797																							110.35	140.492	90.866	124.124	0.280274	0.178706	44388000	14208000	42699000	8202700	0.0559674	0.792533	H	COG0001	Glutamate-1-semialdehyde aminotransferase	Cytoplasmic	9.97	0.118	N	?
A4SJ82	Iron-sulfur cluster insertion protein ErpA	erpA ASA_0800	116	ASA_0800	1	1	14.098	1	-3.81742	0																	23.865	52.166	1	67.36	4.57682	-0.368782	1740700	23506000	8426000	30380000	-2.27518	-0.370093	S	COG0316	Uncharacterized ACR	Unknown	2	0.123	N	N	0.22	no
A4SJ86	Outer membrane efflux protein	ASA_0809	468	ASA_0809																							1	1	1	29.562	0	-4.88567	1416000	744400	2486900	662060	-0.812527	0.169116	MN	COG1538	Outer membrane protein	OuterMembrane	9.93	0.853	Y	?
A4SJ87	HlyD family secretion protein	ASA_0810	334	ASA_0810																							97.971	211.676	150.198	87.344	-0.616439	1.27708	67332000	19107000	83417000	17460000	-0.309049	0.130048	Q	COG0845	Membrane-fusion protein	Cytoplasmic	9.97	0.178	N	N
A4SJ89	ABC-type multidrug transporter, permease component	ASA_0812	387	ASA_0812																							1	25.856	1	27.483	0	-0.0880404	1	6889600	1	6146100	0	0.164749	R	COG0842	ABC-type multidrug transport system, permease component	CytoplasmicMembrane	10	0.094	N	N
A4SJ91	Putative uncharacterized protein	ASA_0814	284	ASA_0814																							202.97	159.941	293.285	206.037	-0.531037	-0.365364	156840000	124160000	244470000	157000000	-0.640364	-0.338564	L	COG1484	DNA replication protein	Cytoplasmic	8.96	0.097	N	N
A4SJ92	Putative uncharacterized protein	ASA_0815	232	ASA_0815																													1	1555200	1	1892000	0	-0.282812	-	-	-	Cytoplasmic	8.96	0.12	N	N
A4SJ95	UTP-glucose-1-phosphate uridylyltransferase	galU ASA_0818	303	ASA_0818																							275.598	307.148	279.266	167.459	-0.0190745	0.875126	316190000	47882000	303520000	24366000	0.0590002	0.974614	M	COG1210	UDP-glucose pyrophosphorylase	Cytoplasmic	9.97	0.372	N	?
A4SJ97	CysQ protein	cysQ ASA_0820	256	ASA_0820	76.027	1	50.165	15.239	0.599831	-3.9297	8890500	3172300	4231600	3649600	1.07106	-0.202209	7	2	6	2	2.9437e-67	6.331e-05	5	3	4	2	587.449	525.825	463.656	524.329	0.341409	0.00411039	730100000	144290000	462210000	149190000	0.659546	-0.0481795	P	COG1218	3'-Phosphoadenosine 5'-phosphosulfate (PAPS) 3'-phosphatase	Periplasmic	9.84	0.113	N	N	0.01	no
A4SJ98	YCII-related domain protein	ASA_0821	98	ASA_0821																							1	1	28.085	1	-4.81173	0	1009300	1	1645500	1	-0.705171	0	S	COG2350	Uncharacterized BCR	Unknown	2	0.144	N	N
G7CXK3	Pyridoxal-dependent decarboxylase	IYQ_16404	511	ASA_0823																							1	1	1	9.971	0	-3.31774							E	COG0076	Glutamate decarboxylase and related PLP-dependent proteins	Unknown	2	0.164	N	N
A4SJA2	Putative transport protein ASA_0825	ASA_0825	553	ASA_0825																							1	1	1	19.782	0	-4.30612	1	4365000	1	7258500	0	-0.73369	R	COG2985	Predicted permease	CytoplasmicMembrane	10	0.107	N	N
A4SJA3	RTX protein	asx ASA_0826	3195	ASA_0826	13055.9	28076.5	18511.3	32655.4	-0.503703	-0.21796	6518800000	61076000000	14055000000	135370000000	-1.10841	-1.14823	92	106	90	107	0	0	1372	3830	1991	4248	5757.3	3813.52	6099.95	4398.15	-0.0834045	-0.205772	4333500000	3617600000	3133900000	3433200000	0.467574	0.075479	-	-	-	Extracellular	10	0.118	N	N	0	no
A4SJA4	Two-component system chemotaxis response regulator CheV	cheV ASA_0827	314	ASA_0827																							16.59	1	1	1	4.05224	0	23539000	571230	22071000	712010	0.092901	-0.317826	NT	COG0835, COG0784	Chemotaxis signal transduction protein, CheY-like receiver domain	Cytoplasmic	9.97	0.164	N	N
A4SJA5	Acyl-CoA thioesterase I	tesA ASA_0828	223	ASA_0828	1	21.484	1	50.264	0	-1.22626	1	23308000	1	209940000	0	-3.17108		5		5		1.2431e-56		16		23	72.346	47.581	100.819	53.184	-0.478782	-0.160607	43415000	19297000	63912000	17886000	-0.557893	0.109546	E	COG2755	Lysophospholipase L1 and related esterases	Unknown	6.58	0.277	N	N	0.22	no
A4SJA6	ABC-type transporter, ATP-binding protein	ASA_0829	232	ASA_0829																													1	2602500	1	2711900	0	-0.0594058	R	COG1136	ABC-type transport systems, involved in lipoprotein release, ATPase components	CytoplasmicMembrane	10	0.135	N	N
A4SJA7	ABC-type transport system, permease component	ASA_0830	815	ASA_0830																							1	55.187	1	98.767	0	-0.839701	1	39252000	1	55244000	0	-0.493052	S	COG3127	Uncharacterized membrane protein	CytoplasmicMembrane	10	0.159	N	N
A4SJA8	Putative nucleoside-diphosphate sugar epimerase	ASA_0831	303	ASA_0831																							29.748	24.615	44.777	27.999	-0.589965	-0.185838	20650000	15048000	28014000	18431000	-0.440006	-0.292563	R	COG1090	Predicted nucleoside-diphosphate sugar epimerases (SulA family)	Cytoplasmic	9.97	0.129	N	N
A4SJB0	Peptidase, M28 family	ASA_0834	355	ASA_0834	1	62.897	20.522	158.736	-4.3591	-1.33557	1049300	9534700	18843000	97082000	-4.16653	-3.34794	2	11	2	11	5.8651e-09	1.2458e-61	1	36	3	49	164.686	247.709	248.089	348.246	-0.59114	-0.49146	188510000	122680000	412620000	188340000	-1.13017	-0.618439	R	COG2234	Predicted aminopeptidases	Extracellular	9.72	0.517	N	?	0.27	no
A4SJB1	tRNA (guanine-N(7)-)-methyltransferase (EC 2.1.1.33) (tRNA (guanine(46)-N(7))-methyltransferase) (tRNA(m7G46)-methyltransferase)	trmB ASA_0835	237	ASA_0835																							130.003	132.344	104.982	193.415	0.308403	-0.547407	101680000	18605000	67354000	19412000	0.5942	-0.0612584	R	COG0220	Predicted S-adenosylmethionine-dependent methyltransferase	Cytoplasmic	9.97	0.14	N	N
A4SJB2	Putative uncharacterized protein	ASA_0836	110	ASA_0836																													1852100	5736900	4404100	7123400	-1.24969	-0.312295	S	COG3171	Uncharacterized BCR	Cytoplasmic	8.96	0.135	N	N
A4SJB3	Glutaminase (EC 3.5.1.2)	glsA ASA_0837	306	ASA_0837																							170.437	106.441	116.956	112.023	0.543273	-0.073741	61934000	54090000	45900000	58821000	0.432237	-0.120969	E	COG2066	Glutaminase	Cytoplasmic	9.26	0.155	N	?
A4SJB4	Sulfurtransferase	ASA_0838	437	ASA_0838																							131.772	34.621	104.673	43.784	0.332154	-0.338756	248930000	18867000	292650000	25754000	-0.233436	-0.448931	P	COG2897	Rhodanese-related sulfurtransferases	CytoplasmicMembrane	10	0.563	Y	?
A4SJB6	Eukaryotic ABC transporter, ATP-binding cassette protein	ASA_0840	1186	ASA_0840	1	1	1	34.784	0	-5.12035																	1	182.435	1	149.642	0	0.285867	1	105340000	1	91987000	0	0.195551	Q	COG1132	ABC-type multidrug/protein/lipid transport system, ATPase component	CytoplasmicMembrane	10	0.105	N	N	0.14	no
A4SJB7	Prolyl aminopeptidase	pip ASA_0841	425	ASA_0841																							21.525	1	35.057	1	-0.703689	0	27056000	2381900	40618000	2428200	-0.586171	-0.0277744	R	COG0596	Predicted hydrolases or acyltransferases (alpha/beta hydrolase superfamily)	Cytoplasmic	9.97	0.103	N	N
G7CXI0	Choline dehydrogenase	IYQ_16253	368	ASA_0844	1	21.493	1	1	0	4.42579																													N	COG2303	Choline dehydrogenase and related flavoproteins	CytoplasmicMembrane	7.88	0.154	N	?	0.05	no
G7CXH6	Immune inhibitor A, metal-dependent protease	IYQ_16233	752	ASA_0849	189.672	848.186	212.371	372.637	-0.16308	1.18661	18219000	335910000	105880000	211510000	-2.53891	0.667349	16	29	17	29	1.9152e-129	0	17	169	28	82													-	-	-	Unknown	2.5	0.467	N	N	0.51	yes
A4SJC2	Regulator of ribonuclease activity B	rraB ASA_0850	115	ASA_0850																							29.244	54.427	43.441	99.786	-0.570917	-0.874515	4610200	20135000	2226000	27422000	1.05038	-0.445628	S	COG3076	Uncharacterized BCR	Cytoplasmic	8.96	0.094	N	N
A4SJC3	GGDEF domain protein	ASA_0851	667	ASA_0851																							1	40.318	37.733	55.417	-5.23775	-0.458905	14554000	28110000	9744900	29582000	0.578696	-0.0736361	T	COG2200	EAL domain	CytoplasmicMembrane	7.88	0.249	N	N
A4SJC4	Putative uncharacterized protein	ASA_0852	164	ASA_0852	30.238	83.787	1	1	4.91829	6.38865	1599500	70930000	1	3179900	20.6092	4.47934	4	3	1	3	9.711e-08	5.686e-56	7	10	0	0	117.644	48.242	85.479	150.758	0.460786	-1.64387	12820000	7652300	7865400	14133000	0.704804	-0.885102	-	-	-	Unknown	2.5	0.612	Y	N	0.19	no
A4SJC5	Putative uncharacterized protein	ASA_0853	132	ASA_0853																													19585000	1	37537000	1	-0.938564	0	-	-	-	Unknown	2.5	0.657	Y	N
A4SJC6	Putative uncharacterized protein	ASA_0854	87	ASA_0854																													7043100	1	5394500	1	0.384721	0	-	-	-	Unknown	2	0.133	N	N
A4SJC8	Phosphatidylserine decarboxylase proenzyme (EC 4.1.1.65)	psd ASA_0856	290	ASA_0856																							184.274	199.661	162.996	188.573	0.177016	0.0824294	173970000	64219000	145620000	52469000	0.25663	0.291535	I	COG0688	Phosphatidylserine decarboxylase	CytoplasmicMembrane	9.82	0.213	N	N
A4SJC9	Putative ribosome biogenesis GTPase RsgA (EC 3.6.1.-)	engC rsgA ASA_0857	343	ASA_0857																							124.363	131.198	87.394	133.454	0.508951	-0.0245968	73175000	16879000	55179000	22842000	0.407232	-0.43646	R	COG1162	Predicted GTPases	Cytoplasmic	9.97	0.125	N	N
A4SJD0	Oligoribonuclease (EC 3.1.-.-)	orn ASA_0858	181	ASA_0858																							121.997	124.866	115.759	99.547	0.0757213	0.326931	109670000	28501000	105650000	11265000	0.0538762	1.33917	F	COG1949	Oligoribonuclease (3'->5' exoribonuclease)	Cytoplasmic	9.97	0.108	N	N
A4SJD1	Cold shock protein	cspX ASA_0864	69	ASA_0864							1	13071000	1	22073000	0	-0.755913		2		2		1.6371e-13		4		5	202.402	165.851	287.766	206.107	-0.507673	-0.313506	125620000	142570000	115270000	167860000	0.124049	-0.235588	K	COG1278	Cold shock proteins	Cytoplasmic	9.26	0.118	N	?	0.14	no
A4SJD2	Putative uncharacterized protein	ASA_0865	215	ASA_0865																							254.439	229.229	245.856	244.095	0.0495063	-0.0906532	96571000	27527000	94088000	28757000	0.0375793	-0.0630658	-	-	-	CytoplasmicMembrane	9.82	0.142	N	N
A4SJD3	Methyl-accepting chemotaxis transducer	ASA_0866	700	ASA_0866																							15.361	65.961	94.578	119.23	-2.62223	-0.854062	5322500	22367000	42316000	44844000	-2.99103	-1.00354	N	COG0840	Methyl-accepting chemotaxis protein	CytoplasmicMembrane	10	0.243	N	?
A4SJD4	Glutamate--tRNA ligase (EC 6.1.1.17) (Glutamyl-tRNA synthetase) (GluRS)	gltX ASA_0867	471	ASA_0867																							479.457	395.735	450.485	333.564	0.0899224	0.246571	158980000	67736000	345370000	70491000	-1.1193	-0.0575163	J	COG0008	Glutamyl- and glutaminyl-tRNA synthetases	Cytoplasmic	9.97	0.273	N	N
A4SJD5	Predicted extracellular nuclease	ASA_0872	710	ASA_0872	14.2	1	34.626	1	-1.28596	0	1	1427500	1	6013700	0	-2.07476		2		2		0.0051421		1		1	1	1	1	34.542	0	-5.11028	1	13449000	1	21994000	0	-0.709611	R	COG2374	Predicted extracellular nuclease	Unknown	2	0.483	N	?	0.86	yes
A4SJD6	Chitinase	cdxA ASA_0873	1020	ASA_0873	449.832	1965.43	1271.18	3319.11	-1.49871	-0.75595	74543000	1962300000	500610000	4873000000	-2.74754	-1.31226	27	50	29	51	0	0	48	305	165	553													G	COG3325	Chitinase	Periplasmic	9.84	0.796	Y	Y	0.18	no
A4SJE1	TolQ proton channel protein	ASA_0878	454	ASA_0878																							1	10.253	1	10.218	0	0.00493326	1	1170600	1	1617000	0	-0.466071	N	COG0811	Biopolymer transport proteins	CytoplasmicMembrane	10	0.786	Y	?
A4SJE2	TonB system biopolymer transport component	ASA_0879	254	ASA_0879																							76.939	431.167	99.592	408.838	-0.372315	0.0767175	16605000	50528000	25243000	30364000	-0.604266	0.734721	-	-	-	Unknown	2.5	0.871	Y	?
A4SJE3	TonB-dependent receptor	ASA_0880	868	ASA_0880																							1	352.561	68.584	270.578	-6.0998	0.381828	12641000	158990000	28987000	131520000	-1.1973	0.273654	P	COG1629	Outer membrane receptor proteins, mostly Fe transport	OuterMembrane	10	0.774	Y	?
A4SJE5	ABC-type oligopeptide transport system, periplasmic binding protein	appA ASA_0883	605	ASA_0883																							27.217	49.611	77.004	110.653	-1.50043	-1.15731	72793000	16897000	135750000	19826000	-0.899081	-0.230627	EP	COG0747	ABC-type dipeptide/oligopeptide/nickel transport systems, periplasmic components	Periplasmic	9.44	0.77	Y	?
A4SJE9	Aminoacyl-histidine dipeptidase	pepD ASA_0887	483	ASA_0887	1	1	1	47.753	0	-5.57752	1	1189900	1	5523500	0	-2.21474		3		4		9.7154e-27		1		6	718.123	763.653	656.464	764.37	0.129515	-0.00135392	659960000	172460000	714680000	193270000	-0.114919	-0.164356	E	COG2195	Di- and tripeptidases	Cytoplasmic	8.96	0.143	N	N	0.3	no	0.99919
A4SJF2	Xanthine phosphoribosyltransferase (EC 2.4.2.22) (Xanthine-guanine phosphoribosyltransferase) (XGPRT)	gpt ASA_0890	155	ASA_0890							1	1967900	1	10252000	0	-2.38118		2		2		0.00094783		3		2	566.764	547.561	572.122	711.477	-0.0135747	-0.377797	620050000	307660000	602160000	277200000	0.0422377	0.15041	F	COG0503	Adenine/guanine phosphoribosyltransferases and related PRPP-binding proteins	Cytoplasmic	9.97	0.186	N	N	0.24	no
A4SJF3	Putative uncharacterized protein	ASA_0891	422	ASA_0891																							1	48.5	25.999	37.576	-4.70038	0.368173	52579000	4511100	80280000	7009800	-0.610554	-0.635894	R	COG1073	Hydrolases of the alpha/beta superfamily	Cytoplasmic	8.96	0.112	N	N
A4SJF4	Curlin genes transcriptional regulator	crl ASA_0892	130	ASA_0892																													2232700	1	4554300	1	-1.02844	0	-	-	-	Cytoplasmic	9.26	0.185	N	?
A4SJF5	Glutamate 5-kinase (EC 2.7.2.11) (Gamma-glutamyl kinase)	proB ASA_0893	367	ASA_0893																							184.917	178.875	188.402	263.837	-0.0269364	-0.560695	116760000	34603000	106330000	30304000	0.134997	0.191389	E	COG0263	Glutamate 5-kinase	Cytoplasmic	9.97	0.186	N	N
A4SJF6	Gamma-glutamyl phosphate reductase (GPR) (EC 1.2.1.41) (Glutamate-5-semialdehyde dehydrogenase) (Glutamyl-gamma-semialdehyde dehydrogenase) (GSA dehydrogenase)	proA ASA_0894	417	ASA_0894																							167.163	45.462	191.927	88.564	-0.199302	-0.962059	4423800000	1826600000	6301000000	1684500000	-0.510295	0.11684	E	COG0014	Gamma-glutamyl phosphate reductase	Cytoplasmic	9.97	0.13	N	?
A4SJF7	Putative uncharacterized protein	ASA_0895	211	ASA_0895	1	17.851	1	11.366	0	0.65128	1	33995000	1	45303000	0	-0.414284		7		7		1.7048e-14		13		6													-	-	-	Unknown	2.5	0.554	Y	N	0	no
G7CXE0	Universal stress protein UspA	IYQ_16033	142	ASA_0896																							50.436	40.085	121.389	191.234	-1.26711	-2.2542	12674000	51616000	45901000	113980000	-1.85665	-1.14289	T	COG0589	Universal stress protein UspA and related nucleotide-binding proteins	Cytoplasmic	8.96	0.155	N	N
A4SJG1	RNA methyltransferase, TrmH family	ASA_0899	169	ASA_0899																							61.602	1	50.441	1	0.28838	0	13081000	6171700	9999700	2194100	0.387516	1.49204	J	COG0219	Predicted rRNA methylase (SpoU class)	Unknown	2	0.109	N	N
A4SJG3	Pseudouridine-5'-phosphate glycosidase (PsiMP glycosidase) (EC 3.2.-.-)	psuG ASA_0901	302	ASA_0901																							205.274	235.873	137.398	238.115	0.57919	-0.0136482	106770000	166420000	49933000	172610000	1.09644	-0.0526872	Q	COG2313	Uncharacterized enzyme involved in pigment biosynthesis	Cytoplasmic	8.96	0.147	N	N
A4SJG4	Carbonic anhydrase	cah ASA_0902	242	ASA_0902							1	1702300	1	2754100	0	-0.694096		2		3		1.268e-05		3		6	21.125	22.018	47.568	39.307	-1.17104	-0.836103	14891000	7369700	25953000	9822200	-0.801461	-0.41444	P	COG3338	Carbonic anhydrase	Periplasmic	9.76	0.924	Y	N	0.04	no
A4SJG8	SAM-dependent O-methyltransferase	ASA_0906	358	ASA_0906																							1	1	11.55	1	-3.52982	0							QR	COG0500	SAM-dependent methyltransferases	Cytoplasmic	9.26	0.134	N	N
A4SJG9	Lipoprotein, putative	ASA_0907	153	ASA_0907																							23.779	1	79.044	39.498	-1.73297	-5.30371	5712100	7106900	11273000	8871200	-0.980778	-0.319909	-	-	-	Unknown	2	0.58	Y	N
A4SJH3	Acyl carrier protein 1 (ACP 1)	acpP1 ASA_0911	82	ASA_0911																													1471800	1	2048200	1	-0.476775	0	IQ	COG0236	Acyl carrier protein	Cytoplasmic	8.96	0.092	N	N
A4SJH7	Glycosyl transferase, family 2	ASA_0915	567	ASA_0915	1	15.67	1	1	0	3.96993																	1	10.143	1	1	0	3.34241							M	COG0463	Glycosyltransferases involved in cell wall biogenesis	CytoplasmicMembrane	9.82	0.294	N	N	0.35	no
A4SJI1	Putative uncharacterized protein	ASA_0919	196	ASA_0919																							1	1	29.976	19.23	-4.90574	-4.26529	12481000	50654000	15606000	56596000	-0.322367	-0.160024	-	-	-	CytoplasmicMembrane	9.82	0.514	N	N
A4SJI2	Conserved integral membrane protein	ASA_0920	799	ASA_0920																							1	20.539	1	19.196	0	0.0975602	1	11790000	1	10960000	0	0.105316	R	COG1033	Predicted exporters of the RND superfamily	CytoplasmicMembrane	10	0.104	N	N
A4SJI6	Beta-ketoacyl-ACP reductase	fabG ASA_0924	241	ASA_0924																							13.835	1	1	11.436	3.79025	-3.51551	15908000	6186900	22522000	5767400	-0.501582	0.101296	QR	COG1028	Dehydrogenases with different specificities (related to short-chain alcohol dehydrogenases)	Cytoplasmic	9.97	0.219	N	N
A4SJI9	Molybdenum cofactor biosynthesis protein Mog	mog ASA_0927	176	ASA_0927																							112.346	58.303	135.927	81.544	-0.274883	-0.484009	107010000	23488000	113180000	23239000	-0.0808734	0.0153759	H	COG0521	Molybdopterin biosynthesis enzymes	Cytoplasmic	9.97	0.114	N	N
A4SJJ7	Glycine betaine/L-proline transport system, periplasmic binding protein	proX ASA_0935	332	ASA_0935							1	1	1	3131900	0	-21.5786		1		2		0.0027649		0		2													E	COG2113	ABC-type proline/glycine betaine transport systems, periplasmic components	Periplasmic	9.76	0.829	Y	?	0.25	no
A4SJJ9	Phenazine biosynthesis PhzC/PhzF protein	ASA_0939	295	ASA_0939																													8072300	54469000	6095700	58053000	0.405188	-0.0919352	R	COG0384	Predicted epimerase, PhzC/PhzF homolog	Cytoplasmic	9.26	0.197	N	N
A4SJK0	Lysine--tRNA ligase (EC 6.1.1.6) (Lysyl-tRNA synthetase) (LysRS)	lysS ASA_0940	512	ASA_0940	8.825	1	1	1	3.1416	0																	2416.25	1874.39	2252.63	1548.66	0.101161	0.275408	3378500000	640300000	3652700000	396970000	-0.11258	0.689718	J	COG1190	Lysyl-tRNA synthetase class II	Cytoplasmic	10	0.117	N	N	0.25	no
A4SJK1	Peptide chain release factor 2 (RF-2)	prfB ASA_0941	365	ASA_0941	1	1	14.071	1	-3.81465	0	451950	1	240830	1	0.908148	0	2		2		2.0926e-14		1		2		119.816	80.06	105.573	81.508	0.18258	-0.0258601	163580000	13694000	192770000	23243000	-0.236884	-0.763252	J	COG1186	Protein chain release factor B	Cytoplasmic	9.97	0.11	N	N	-0.05	no
A4SJK2	Methyl-accepting chemotaxis protein	ASA_0942	624	ASA_0942																							398.867	464.178	514.354	525.656	-0.366854	-0.179441	272950000	214690000	256720000	172500000	0.088441	0.315659	N	COG0840	Methyl-accepting chemotaxis protein	CytoplasmicMembrane	10	0.204	N	N
A4SJK3	Sodium/glutamate symporter	gltS ASA_0943	399	ASA_0943																													28636000	9497200	16121000	7917500	0.828889	0.262457	E	COG0786	Na+/glutamate symporter	CytoplasmicMembrane	10	0.111	N	N
A4SJK4	L-asparaginase I	aspG ASA_0944	346	ASA_0944																							28.925	1	1	1	4.85425	0	5084800	4730300	4911700	5562100	0.0499686	-0.233698	EJ	COG0252	L-asparaginase/archaeal Glu-tRNAGln amidotransferase subunit D	Cytoplasmic	9.26	0.106	N	N
A4SJK9	Signal peptide peptidase	sppA ASA_0949	614	ASA_0949																							227.876	232.409	209.568	234.772	0.120831	-0.0145944	357960000	90282000	588440000	94560000	-0.717097	-0.0667917	NO	COG0616	Periplasmic serine proteases (ClpP class)	CytoplasmicMembrane	9.82	0.114	N	N
A4SJL0	NADH:flavin oxidoreductase/NADH oxidase	ASA_0950	675	ASA_0950																							10.502	122.462	47.533	183.432	-2.17827	-0.582911	53465000	72300000	51305000	100220000	0.0594953	-0.471103	CR	COG1902, COG0446	NADH:flavin oxidoreductases, Old Yellow Enzyme family, Uncharacterized NAD(FAD)-dependent dehydrogenases	Cytoplasmic	9.97	0.16	N	N
A4SJL1	Nitroreductase family protein	ASA_0951	182	ASA_0951																							367.874	329.841	364.062	281.436	0.0150276	0.228964	422450000	133020000	386870000	112210000	0.126932	0.245442	C	COG0778	Nitroreductase	Cytoplasmic	8.96	0.129	N	N
A4SJL2	Methyl-accepting chemotaxis protein	ASA_0952	359	ASA_0952																							1	15.547	1	40.601	0	-1.38488							N	COG0840	Methyl-accepting chemotaxis protein	Unknown	4.74	0.101	N	N
A4SJL7	Ribosomal protein L11 methyltransferase (L11 Mtase) (EC 2.1.1.-)	prmA ASA_0958	292	ASA_0958																							34.658	18.479	35.809	26.444	-0.0471338	-0.517054	152410000	68606000	145270000	64294000	0.0692208	0.0936506	J	COG2264	Ribosomal protein L11 methylase	Cytoplasmic	9.97	0.178	N	N
A4SJM3	Acetyl-CoA carboxylase, biotin carboxylase	accC ASA_0964	446	ASA_0964																							317.988	265.35	306.879	307.159	0.0513024	-0.211089	275480000	65598000	343060000	67960000	-0.316513	-0.051034	I	COG0439	Biotin carboxylase	Cytoplasmic	9.97	0.138	N	N
A4SJM4	Acetyl-CoA carboxylase, biotin carboxyl carrier protein	accB ASA_0965	146	ASA_0965																							157.091	365.802	154.65	455.594	0.0225937	-0.316686	29328000	104210000	24463000	81008000	0.261677	0.363357	I	COG0511	Biotin carboxyl carrier protein	Cytoplasmic	8.96	0.177	N	N
A4SJM5	3-dehydroquinate dehydratase (3-dehydroquinase) (EC 4.2.1.10) (Type II DHQase)	aroQ ASA_0966	149	ASA_0966																							62.439	1	83.484	49.526	-0.419052	-5.63011	9406700	9671600	7420000	11268000	0.34227	-0.220405	E	COG0757	3-dehydroquinate dehydratase II	Cytoplasmic	9.97	0.134	N	N
A4SJN2	Chaperone protein TorD	torD ASA_0973	214	ASA_0973																							117.261	105.439	174.307	128.61	-0.571907	-0.286594	86029000	37989000	86964000	36461000	-0.0155952	0.0592276	-	-	-	Cytoplasmic	9.26	0.134	N	N
A4SJN4	Serine hydroxymethyltransferase (SHMT) (Serine methylase) (EC 2.1.2.1)	glyA ASA_0975	417	ASA_0975	58.976	91.611	15.358	436.464	1.94114	-2.25227	2390800	15319000	2335800	42754000	0.0335767	-1.48074	7	15	7	18	3.9543e-47	0	4	9	1	39	3642.43	2422.52	2896.59	2353.7	0.330546	0.0415793	1601100000	146430000	2603300000	187270000	-0.701278	-0.354909	E	COG0112	Glycine hydroxymethyltransferase	Cytoplasmic	9.97	0.108	N	N	0.38	no
A4SJN7	Transcriptional repressor NrdR	nrdR ASA_0978	149	ASA_0978																							26.968	18.602	13.059	40.493	1.0462	-1.12221	1895000	6848400	1480300	5526900	0.356308	0.309296	K	COG1327	Predicted transcriptional regulator, consists of a Zn-ribbon and ATP-cone domains	Cytoplasmic	9.97	0.115	N	N
A4SJN8	Pyrimidine deaminase/reductase RibD	ribD ASA_0979	369	ASA_0979																							133.879	222.813	132.451	144.549	0.0154709	0.624275	102450000	39984000	106790000	17248000	-0.0598566	1.21299	H	COG1985	Pyrimidine reductase, riboflavin biosynthesis	Cytoplasmic	9.26	0.176	N	?
A4SJN9	Riboflavin synthase, alpha subunit	ribC ASA_0980	217	ASA_0980																							123.038	94.938	118.049	103.167	0.0597181	-0.119924	97784000	37331000	93304000	32827000	0.0676595	0.185491	H	COG0307	Riboflavin synthase alpha chain	Cytoplasmic	9.26	0.128	N	N
A4SJP0	3,4-dihydroxy-2-butanone 4-phosphate synthase/GTP cyclohydrolase II	ribBA ASA_0981	369	ASA_0981																							596.062	666.782	607.104	526.16	-0.0264813	0.341714	366970000	95550000	379990000	72760000	-0.0502993	0.39311	H	COG0108	3,4-dihydroxy-2-butanone 4-phosphate synthase	Cytoplasmic	9.97	0.096	N	N
A4SJP1	6,7-dimethyl-8-ribityllumazine synthase (DMRL synthase) (LS) (Lumazine synthase) (EC 2.5.1.78)	ribH ASA_0982	170	ASA_0982	11.939	1	1	1	3.57761	0	257190	1	330570	1	-0.362121	0	2		2		5.2696e-09		2		0		779.04	858.786	735.646	1258.45	0.0826857	-0.551281	156970000	292840000	124220000	315590000	0.337591	-0.107939	H	COG0054	Riboflavin synthase beta-chain	Cytoplasmic	9.26	0.112	N	N	0.33	no
A4SJP2	N utilization substance protein B homolog (Protein NusB)	nusB ASA_0983	137	ASA_0983																							120.243	117.17	140.342	227.613	-0.222994	-0.95798	49766000	92511000	67322000	97203000	-0.435918	-0.0713759	K	COG0781	Transcription termination factor	Cytoplasmic	8.96	0.135	N	N
A4SJP3	Thiamine-monophosphate kinase (TMP kinase) (Thiamine-phosphate kinase) (EC 2.7.4.16)	thiL ASA_0984	319	ASA_0984																							45.819	51.945	1	31.391	5.51787	0.726634	96528000	6241400	102910000	6073300	-0.0923638	0.039389	H	COG0611	Thiamine monophosphate kinase	Unknown	2	0.098	N	N
A4SJP4	Phosphatidylglycerophosphatase A	pgpA ASA_0985	164	ASA_0985																													1	4082500	1	2798900	0	0.544593	I	COG1267	Phosphatidlglycerophosphatase A and related proteins	CytoplasmicMembrane	10	0.172	N	?
A4SJP5	Dipeptide transport system ATP-binding protein DppD	dppD ASA_0986	574	ASA_0986																							11.447	41.928	76.14	81.773	-2.73369	-0.963711	6146600000	921930000	10820000000	1225000000	-0.81584	-0.410053	R	COG1123	ATPase components of various ABC-type transport systems, contain duplicated ATPase	CytoplasmicMembrane	9.99	0.129	N	N
A4SJP6	Dipeptide transport system periplasmic peptide-binding protein DppA	dppA ASA_0987	518	ASA_0987	56.568	276.648	131.21	799.705	-1.21382	-1.53142	6598000	98192000	7787500	187160000	-0.239131	-0.930595	11	24	11	27	8.3536e-74	0	6	38	22	101	650.634	1251.87	1055.14	1340.52	-0.697519	-0.0987181	325160000	244660000	1030500000	434260000	-1.66412	-0.827781	EP	COG0747	ABC-type dipeptide/oligopeptide/nickel transport systems, periplasmic components	Periplasmic	10	0.813	Y	N	0.02	no
A4SJP7	Dipeptide transport system permease protein DppB	dppB ASA_0988	335	ASA_0988																							1	45.479	1	59.618	0	-0.390547	1	7340700	1	8221400	0	-0.163466	EP	COG0601	ABC-type dipeptide/oligopeptide/nickel transport systems, permease components	CytoplasmicMembrane	10	0.188	N	N
A4SJP9	1-deoxy-D-xylulose-5-phosphate synthase (EC 2.2.1.7) (1-deoxyxylulose-5-phosphate synthase) (DXP synthase) (DXPS)	dxs ASA_0990	621	ASA_0990																							76.62	68.518	97.872	88.955	-0.353175	-0.376593	184920000	31081000	215420000	31276000	-0.220251	-0.00902309	HI	COG1154	Deoxyxylulose-5-phosphate synthase	Cytoplasmic	9.97	0.119	N	N
A4SJQ0	Geranyltranstransferase	ispA ASA_0991	296	ASA_0991																							37.181	18.446	22.633	17.87	0.716138	0.0457684	223260000	14992000	172100000	11926000	0.375478	0.330083	H	COG0142	Geranylgeranyl pyrophosphate synthase	Cytoplasmic	9.97	0.127	N	N
A4SJQ2	Flagellar motor protein PomA	pomA ASA_0993	252	ASA_0993																							32.848	29.933	27.98	25.325	0.23141	0.241175	25252000	9183100	24488000	11368000	0.0443227	-0.307925	N	COG1291	Flagellar motor component	CytoplasmicMembrane	10	0.076	N	N
A4SJQ5	Transcription elongation factor GreA 1 (Transcript cleavage factor GreA 1)	greA greA1 ASA_0997	158	ASA_0997	45.018	1	24.705	1	0.865699	0	1	7768200	570830	8942100	-19.1227	-0.203033	2	2	2	3	9.9536e-07	3.5517e-09	1	1	0	4	444	361.804	412.486	356.214	0.106215	0.0224641	345490000	160270000	306910000	146800000	0.170828	0.126652	K	COG0782	Transcription elongation factor	Cytoplasmic	9.97	0.096	N	N	0.04	no
A4SJQ6	Putative uncharacterized protein	ASA_0999	98	ASA_0999																							37.431	1	1	1	5.22616	0	6787700	1	1	1	22.6945	0	J	COG1534	Predicted RNA-binding protein containing KH domain, possibly ribosomal protein	Cytoplasmic	9.26	0.228	N	N
A4SJQ7	Ribosomal RNA large subunit methyltransferase E (EC 2.1.1.166) (23S rRNA Um2552 methyltransferase) (rRNA (uridine-2'-O-)-methyltransferase)	rlmE ftsJ rrmJ ASA_1000	209	ASA_1000																							129.932	89.374	69.887	54.654	0.894661	0.709528	122980000	20121000	52468000	16153000	1.22891	0.3169	J	COG0293	Methyltransferase involved in cell division	Cytoplasmic	9.97	0.117	N	N
A4SJQ8	ATP-dependent zinc metalloprotease FtsH (EC 3.4.24.-)	ftsH ASA_1001	649	ASA_1001																							886.179	1302.8	897.717	1464.9	-0.0186626	-0.169194	1076200000	821110000	998660000	888550000	0.107881	-0.113877	O	COG0465	ATP-dependent Zn proteases	CytoplasmicMembrane	10	0.273	N	N
A4SJQ9	Dihydropteroate synthase	folP ASA_1002	281	ASA_1002																							110.095	95.381	47.899	92.069	1.20068	0.0509864	43883000	119900000	35035000	158490000	0.324865	-0.40256	H	COG0294	Dihydropteroate synthase and related enzymes	Cytoplasmic	9.97	0.138	N	N
A4SJR0	Phosphoglucosamine mutase (EC 5.4.2.10)	glmM ASA_1003	444	ASA_1003																							290.822	275.23	201.431	249.01	0.529851	0.144434	108070000	39473000	176060000	48233000	-0.704101	-0.289154	G	COG1109	Phosphomannomutase	Cytoplasmic	9.97	0.116	N	N
A4SJR1	Triosephosphate isomerase 1 (TIM 1) (EC 5.3.1.1) (Triose-phosphate isomerase 1)	tpiA tpiA1 ASA_1004	254	ASA_1004																							133.121	145.17	142.118	141.64	-0.0943511	0.0355146	108310000	26683000	162760000	34223000	-0.58758	-0.359045	G	COG0149	Triosephosphate isomerase	Cytoplasmic	9.97	0.124	N	N
A4SJR2	Preprotein translocase subunit SecG	secG ASA_1005	108	ASA_1005																							370.331	432.968	365.06	285.231	0.0206817	0.60213	291160000	178730000	121320000	112350000	1.26299	0.669782	N	COG1314	Preprotein translocase subunit	CytoplasmicMembrane	10	0.138	N	?
A4SJR3	Ribosome maturation factor RimP	rimP ASA_1008	152	ASA_1008																							1	1	54.317	1	-5.76333	0	71985000	21515000	47709000	20354000	0.593435	0.0800305	S	COG0779	Uncharacterized BCR	Cytoplasmic	9.97	0.11	N	N
A4SJR4	Transcription elongation factor nusA	nusA ASA_1009	500	ASA_1009	10.653	1	1	1	3.41319	0	1	1	76932	1	-16.2313	0	2		1		0.0016164		2		0		1590.55	723.222	1653.55	956.725	-0.056041	-0.403666	4080700000	651810000	2615300000	792990000	0.64184	-0.282851	K	COG0195	Transcription elongation factor	Cytoplasmic	9.97	0.105	N	N	0.02	no
A4SJR5	Translation initiation factor IF-2	infB ASA_1010	898	ASA_1010	78.693	1	1	1	6.29816	0	11921000	1	811090	1	3.8775	0	7		6		8.2797e-32		13		1		3946.52	2798.7	4021.52	2265.5	-0.0271598	0.304927	5025900000	2315300000	4099600000	1497900000	0.293899	0.628258	J	COG0532	Translation initiation factor 2 (GTPase)	Cytoplasmic	9.97	0.094	N	N	0.31	no
A4SJR6	Ribosome-binding factor A	rbfA ASA_1011	144	ASA_1011																							328.491	482.647	253.708	411.113	0.372685	0.231433	44397000	21282000	81565000	43087000	-0.877488	-1.01762	J	COG0858	Ribosome-binding factor A	Cytoplasmic	9.97	0.156	N	N
A4SJR7	tRNA pseudouridine synthase B (EC 5.4.99.25) (tRNA pseudouridine(55) synthase) (Psi55 synthase) (tRNA pseudouridylate synthase) (tRNA-uridine isomerase)	truB ASA_1012	319	ASA_1012																							162.782	176.832	130.496	162.814	0.318936	0.119155	352500000	80445000	213590000	57448000	0.722779	0.485746	J	COG0130	Pseudouridine synthase	Cytoplasmic	9.97	0.259	N	?
A4SJR8	30S ribosomal protein S15	rpsO ASA_1013	89	ASA_1013																							41.571	9.917	1	1	5.37751	3.3099	24911000	48668000	22226000	49308000	0.164535	-0.0188482	J	COG0184	Ribosomal protein S15P/S13E	Cytoplasmic	9.26	0.099	N	N
A4SJR9	Polyribonucleotide nucleotidyltransferase (EC 2.7.7.8) (Polynucleotide phosphorylase) (PNPase)	pnp ASA_1014	713	ASA_1014	245.26	226.732	1	89.989	7.93817	1.33317	15712000	41114000	1467700	28614000	3.42024	0.522909	15	17	14	16	1.547e-89	6.0186e-126	23	36	1	17	4476.01	3961.77	4481.58	3740.08	-0.00179419	0.0830749	3445200000	2874300000	2909000000	2516400000	0.244064	0.191849	J	COG1185	Polyribonucleotide nucleotidyltransferase (polynucleotide phosphorylase)	Cytoplasmic	9.97	0.224	N	?	0.42	yes	0.94646
A4SJS3	Putative uncharacterized protein	ASA_1018	130	ASA_1018	1	1	11.769	1	-3.55692	0	1	21451000	1087300	40709000	-20.0523	-0.924303	1	4	2	5	1.0011e-05	1.4303e-11	0	11	2	10	1	1	1	17.917	0	-4.16326	2396800	1	1962400	1	0.28849	0	-	-	-	Unknown	2.5	0.476	N	N	0.19	no
A4SJS5	Peptidase E	pepE ASA_1020	246	ASA_1020																							157.495	127.199	232.789	140.327	-0.563717	-0.141705	88968000	32268000	172550000	59659000	-0.955656	-0.886636	E	COG3340	Peptidase E	Cytoplasmic	9.26	0.139	N	N
A4SJS6	Putative uncharacterized protein	ASA_1021	454	ASA_1021																							1	1	31.971	1	-4.99869	0	20483000	6842900	26772000	6356800	-0.386298	0.106307	-	-	-	Unknown	2.5	0.68	Y	N
A4SJT2	LysM domain protein	ASA_1027	302	ASA_1027	144.043	526.42	214.525	263.2	-0.574646	1.00005	25087000	428660000	81862000	311780000	-1.70625	0.459305	10	12	10	12	1.9163e-87	4.2426e-187	20	135	32	87	164.858	166.823	148.025	136.617	0.155383	0.288181	134120000	71021000	113620000	80497000	0.239308	-0.180689	S	COG1376	Uncharacterized BCR	Unknown	2.5	0.757	Y	?	0.01	no
A4SJT4	PmbA protein	pmbA ASA_1029	446	ASA_1029																							44.173	1	45.63	1	-0.0468178	0	25128000	5182800	37704000	6343900	-0.585422	-0.291638	R	COG0312	Predicted Zn-dependent proteases and their inactivated homologs	Cytoplasmic	9.26	0.114	N	N
A4SJT5	TldD protein	tldD ASA_1030	466	ASA_1030																													39589000	3699900	60354000	4072700	-0.60835	-0.138499	R	COG0312	Predicted Zn-dependent proteases and their inactivated homologs	Cytoplasmic	9.26	0.199	N	N
A4SJT6	Flavodoxin 2	fldB ASA_1031	172	ASA_1031																							65.183	83.001	55.427	60.145	0.233907	0.464684	89923000	48065000	95629000	49774000	-0.088758	-0.0504056	C	COG0716	Flavodoxins	Cytoplasmic	8.96	0.155	N	N
A4SJT7	Site-specific integrase/recombinase	xerD ASA_1032	303	ASA_1032																													14957000	1	13187000	1	0.181704	0	L	COG0582	Integrase	Cytoplasmic	9.97	0.118	N	N
A4SJT9	Large-conductance mechanosensitive channel	mscL ASA_1034	135	ASA_1034																							67.536	96.735	68.45	134.875	-0.0193938	-0.479513	21606000	39075000	29195000	33896000	-0.434289	0.205131	M	COG1970	Large-conductance mechanosensitive channel	CytoplasmicMembrane	10	0.122	N	?
A4SJU1	RecJ single-stranded-DNA-specific exonuclease	recJ ASA_1036	576	ASA_1036																													12804000	5379100	20814000	1639900	-0.70096	1.71376	L	COG0608	Single-stranded DNA-specific exonuclease	Cytoplasmic	9.97	0.182	N	N
A4SJU5	Putative uncharacterized protein	ASA_1040	190	ASA_1040																							1	1	21.264	1	-4.41034	0	17083000	5083800	20656000	4982400	-0.274	0.0290664	R	COG3545	Predicted esterase of the alpha/beta hydrolase fold	CytoplasmicMembrane	9.82	0.121	N	N
G7CX00	Putative acetyltransferase	IYQ_15283	163	ASA_1041																							118.412	123.349	139.292	170.001	-0.234297	-0.462797	14456000	39611000	8379300	38148000	0.786767	0.0542937	KR	COG0454	Histone acetyltransferase HPA2 and related acetyltransferases	Unknown	2	0.23	N	N
A4SJV2	Putative uncharacterized protein	ASA_1051	428	ASA_1051																							115.306	119.932	115.591	74.063	-0.00356149	0.695392	363550000	69341000	417140000	71879000	-0.198378	-0.0518617	-	-	-	Cytoplasmic	8.96	0.157	N	N
A4SJV3	Phospholipase, patatin family	ASA_1052	354	ASA_1052																							168.495	204.329	141.656	227.827	0.250314	-0.157045	99651000	161420000	133740000	168410000	-0.424475	-0.0611585	-	-	-	Unknown	2	0.154	N	?
A4SJV4	Putative uncharacterized protein	ASA_1053	576	ASA_1053																							309.762	230.515	313.923	291.144	-0.0192506	-0.336872	414040000	56828000	504290000	58001000	-0.284483	-0.0294758	-	-	-	Cytoplasmic	8.96	0.1	N	N
A4SJV5	Lipoyl synthase (EC 2.8.1.8) (Lip-syn) (LS) (Lipoate synthase) (Lipoic acid synthase) (Sulfur insertion protein LipA)	lipA ASA_1054	326	ASA_1054																							319.46	123.082	181.969	143.14	0.811943	-0.217807	334450000	72130000	358750000	76481000	-0.101188	-0.084502	H	COG0320	Lipoate synthase	Cytoplasmic	9.97	0.1	N	N
A4SJV7	Octanoyltransferase (EC 2.3.1.181) (Lipoate-protein ligase B) (Lipoyl/octanoyl transferase) (Octanoyl-[acyl-carrier-protein]-protein N-octanoyltransferase)	lipB ASA_1056	225	ASA_1056							1	1308300	1	2302400	0	-0.815445		2		2		0.0027328		1		1	187.247	119.837	189.52	110.977	-0.0174075	0.110813	193210000	154550000	150290000	113390000	0.362421	0.44678	H	COG0321	Lipoate-protein ligase B	Cytoplasmic	9.26	0.118	N	N	0.28	no
A4SJV8	UPF0250 protein ASA_1057	ASA_1057	87	ASA_1057																							20.925	27.235	1	22.412	4.38716	0.28119	10919000	34506000	14698000	30455000	-0.428779	0.180168	S	COG2921	Uncharacterized ACR	Unknown	2	0.123	N	N
A4SJV9	Serine-type D-Ala-D-Ala carboxypeptidase	dacC ASA_1058	396	ASA_1058																							877.372	994.51	879.439	1064.59	-0.00339485	-0.0982415	782800000	275640000	896000000	273040000	-0.194855	0.0136729	M	COG1686	D-alanyl-D-alanine carboxypeptidase	CytoplasmicMembrane	9.97	0.85	Y	?
A4SJW0	Rare lipoprotein A	rlpA ASA_1059	316	ASA_1059																							73.433	34.284	22.38	1	1.71422	5.09946	123500000	11396000	113600000	8265100	0.120548	0.463423	M	COG0797	Lipoproteins	Unknown	2	0.542	N	N
A4SJW1	Bacterial cell division membrane protein	mrdB ASA_1061	367	ASA_1061																							1	27.592	1	22.066	0	0.322425	1	16587000	1	15884000	0	0.0624787	D	COG0772	Bacterial cell division membrane protein	CytoplasmicMembrane	10	0.175	N	N
A4SJW2	Penicillin-binding protein 2	mrdA ASA_1062	638	ASA_1062																							1	1	1	18.425	0	-4.20359	1	3994200	1	4092700	0	-0.0351463	M	COG0768	Cell division protein FtsI/penicillin-binding protein 2	CytoplasmicMembrane	9.82	0.116	N	N
A4SJW3	Ribosomal RNA large subunit methyltransferase H (EC 2.1.1.177) (23S rRNA (pseudouridine1915-N3)-methyltransferase) (23S rRNA m3Psi1915 methyltransferase) (rRNA (pseudouridine-N3-)-methyltransferase RlmH)	rlmH ASA_1063	155	ASA_1063																							17.05	1	1	1	4.0917	0	8226300	3785200	13155000	4239800	-0.677296	-0.163627	S	COG1576	Uncharacterized ACR	Unknown	2	0.117	N	N
A4SJW5	Probable nicotinate-nucleotide adenylyltransferase (EC 2.7.7.18) (Deamido-NAD(+) diphosphorylase) (Deamido-NAD(+) pyrophosphorylase) (Nicotinate mononucleotide adenylyltransferase) (NaMN adenylyltransferase)	nadD ASA_1065	214	ASA_1065																							20.65	1	25.649	18.168	-0.312761	-4.18333	8825900	1	7276600	1	0.278479	0	H	COG1057	Nicotinic acid mononucleotide adenylyltransferase	Cytoplasmic	9.26	0.102	N	N
A4SJW6	DNA polymerase III, delta subunit	holA ASA_1066	343	ASA_1066																							1	1	1	15.294	0	-3.93489							L	COG1466	DNA polymerase III delta subunit	Cytoplasmic	8.96	0.109	N	N
A4SJW7	Rare lipoprotein B	rlpB ASA_1067	160	ASA_1067																							129.196	93.328	129.91	198.111	-0.00795108	-1.08593	19066000	21983000	16876000	38327000	0.176029	-0.801973	M	COG2980	Rare lipoprotein B	OuterMembrane	9.92	0.338	N	N
A4SJW8	Leucine--tRNA ligase (EC 6.1.1.4) (Leucyl-tRNA synthetase) (LeuRS)	leuS ASA_1068	858	ASA_1068	29.002	20.85	1	9.672	4.85808	1.10816	7811900	25363000	865320	1183700	3.17437	4.42135	3	3	2	3	7.5851e-21	1.0416e-18	2	2	0	0	1954.15	870.517	1608.78	767.165	0.280571	0.182336	1759300000	543590000	1453500000	506560000	0.27547	0.101786	J	COG0495	Leucyl-tRNA synthetase	Cytoplasmic	9.97	0.097	N	N	0.05	no	0.90871
A4SJW9	Putative uncharacterized protein	ASA_1069	168	ASA_1069																							49.121	33.8	92.167	117.565	-0.90791	-1.79836	5732900	6325800	11460000	12320000	-0.99927	-0.961682	-	-	-	Cytoplasmic	8.96	0.097	N	N
A4SJX0	Apolipoprotein N-acyltransferase (ALP N-acyltransferase) (EC 2.3.1.-)	lnt ASA_1070	514	ASA_1070																							54.28	123.457	95.818	169.38	-0.819876	-0.456255	23484000	70931000	60150000	67342000	-1.35689	0.0749097	M	COG0815	Apolipoprotein N-acyltransferase	CytoplasmicMembrane	10	0.605	Y	N
A4SJX1	Magnesium and cobalt efflux protein CorC	corC ASA_1071	294	ASA_1071																							176.353	161.807	213.084	183.964	-0.272956	-0.185149	344670000	101230000	483340000	131910000	-0.487823	-0.381917	N	COG1253	Hemolysins and related proteins containing CBS domains	CytoplasmicMembrane	7.88	0.096	N	N
A4SJX2	Probable rRNA maturation factor	ASA_1072	154	ASA_1072																													17017000	1	18713000	1922500	-0.137064	-20.8746	R	COG0319	Predicted metal-dependent hydrolase	Cytoplasmic	9.97	0.108	N	N
A4SJX3	PhoH family protein	ASA_1073	347	ASA_1073																							196.726	182.15	160.187	211.515	0.296431	-0.215633	113820000	60237000	86502000	56623000	0.395949	0.0892617	T	COG1702	Phosphate starvation-inducible protein PhoH, predicted ATPase	Cytoplasmic	9.97	0.093	N	N
A4SJX4	(Dimethylallyl)adenosine tRNA methylthiotransferase MiaB (EC 2.-.-.-) (tRNA-i(6)A37 methylthiotransferase)	miaB ASA_1074	477	ASA_1074																							165.268	95.509	147.584	64.295	0.163271	0.57093	136800000	28643000	135030000	29739000	0.0187883	-0.0541735	J	COG0621	2-methylthioadenine synthetase	Cytoplasmic	9.97	0.112	N	N
A4SJX5	2-polyprenyl-6-methoxyphenol hydroxylase	ubiF ASA_1075	420	ASA_1075																							1	1	10.847	1	-3.43922	0	11874000	1	11258000	1	0.0768555	0	HC	COG0654	2-polyprenyl-6-methoxyphenol hydroxylase and related FAD-dependent oxidoreductases	Cytoplasmic	9.97	0.274	N	N
A4SJY1	Putative uncharacterized protein	ASA_1081	200	ASA_1081							1	2254200	1	1409500	0	0.677432		3		3		9.3954e-06		3		1	545.881	767.721	747.87	888.33	-0.454201	-0.210514	899610000	607000000	1857600000	879850000	-1.04607	-0.535561	R	COG3560	Predicted oxidoreductase related to nitroreductase	Unknown	2	0.122	N	N	0.2	no
A4SJY6	Elongation factor P (EF-P)	efp ASA_1086	188	ASA_1086	143.127	51.676	54.219	50.067	1.40043	0.0456344	3800000	5313500	4886200	16869000	-0.362713	-1.66664	6	5	6	5	2.0462e-46	5.9698e-20	9	9	6	16	1233.39	1119.98	1184.1	1126.27	0.0588453	-0.00807979	1638800000	898140000	1095300000	725890000	0.581314	0.307189	J	COG0231	Translation elongation factor P/translation initiation factor eIF-5A	Cytoplasmic	9.97	0.149	N	N	0.04	no
A4SJY7	Putative uncharacterized protein	ASA_1087	375	ASA_1087																													6376200	1	7698700	1	-0.271918	0	-	-	-	Cytoplasmic	8.96	0.093	N	?
A4SJY8	GMP reductase (EC 1.7.1.7) (Guanosine 5'-monophosphate oxidoreductase) (Guanosine monophosphate reductase)	guaC ASA_1088	347	ASA_1088																							212.563	552.408	345.02	733.739	-0.698789	-0.409533	82607000	54225000	251530000	87830000	-1.60639	-0.695756	F	COG0516	IMP dehydrogenase/GMP reductase	Cytoplasmic	9.97	0.12	N	N
A4SJY9	Putative uncharacterized protein	ASA_1089	167	ASA_1089																							1	1	1	10.655	0	-3.41346							-	-	-	Unknown	2.5	0.906	Y	?
A4SJZ1	Two-component system response regulator	ASA_1091	229	ASA_1091																							31.156	1	43.408	1	-0.478451	0	10609000	1	11982000	1	-0.17558	0	TK	COG0745	Response regulators consisting of a CheY-like receiver domain and a winged-helix DNA-binding domain	Cytoplasmic	9.97	0.091	N	N
A4SK00	Transcriptional regulator, TetR family	ASA_1100	213	ASA_1100																							193.192	119.211	245.831	160.368	-0.347632	-0.427869	136290000	22425000	144240000	28898000	-0.0817916	-0.365862	K	COG1309	Transcriptional regulator	Unknown	2	0.224	N	N
A4SK01	Putative uncharacterized protein	ASA_1101	232	ASA_1101																							232.311	269.971	325.835	281.284	-0.488084	-0.059223	143570000	107490000	275530000	99923000	-0.940455	0.105314	-	-	-	Cytoplasmic	8.96	0.105	N	N
A4SK03	Fumarate reductase, 15 kDa hydrophobic protein	frdC ASA_1103	132	ASA_1103																													1	5766500	1	10217000	0	-0.825204	C	COG3029	Fumarate reductase subunit C	CytoplasmicMembrane	10	0.114	N	N
A4SK04	Fumarate reductase, iron-sulfur protein	frdB ASA_1104	244	ASA_1104																							89.251	39.111	165.366	77.343	-0.889722	-0.983696	91700000	34182000	117820000	63233000	-0.361591	-0.887441	C	COG0479	Succinate dehydrogenase/fumarate reductase Fe-S protein	CytoplasmicMembrane	9.82	0.111	N	N
A4SK05	Fumarate reductase, flavoprotein subunit	frdA ASA_1105	594	ASA_1105							1	1	1	183310000	0	-27.4497		1		1		0.015915		0		0	152.467	121.195	209.827	289.862	-0.460703	-1.25804	158450000	52960000	235450000	135310000	-0.571393	-1.35329	C	COG1053	Succinate dehydrogenase/fumarate reductase, flavoprotein subunits	CytoplasmicMembrane	7.88	0.146	N	?	0.03	no
A4SK06	Methyl-accepting chemotaxis protein	ASA_1106	621	ASA_1106																							1	36.035	1	137.146	0	-1.92824	8215900	23027000	9833300	44347000	-0.259257	-0.94551	N	COG0840	Methyl-accepting chemotaxis protein	CytoplasmicMembrane	9.82	0.168	N	N
G7CWT3	Peptidase, M23/M37 family	ASA_1111	267	ASA_1111	67.235	46.022	122.799	10.472	-0.869014	2.13579	1712000	45927000	29389000	28064000	-4.10152	0.710622	7	9	8	8	2.9345e-18	3.4762e-50	4	19	18	9	16.85	1	27.859	16.936	-0.725395	-4.08202	73271000	19315000	81443000	20485000	-0.152548	-0.0848462	M	COG0739	Membrane proteins related to metalloendopeptidases	CytoplasmicMembrane	9.82	0.236	N	N	0.21	no
A4SK12	Putative uncharacterized protein	ASA_1112	284	ASA_1112																							36.137	23.121	89.67	56.498	-1.31115	-1.289	55061000	1	71946000	1	-0.385884	0	-	-	-	Cytoplasmic	8.96	0.815	Y	N
A4SK15	Zn-dependent hydrolase	ASA_1115	286	ASA_1115																													1	7037400	23381000	17735000	-24.4788	-1.33348	R	COG0491	Zn-dependent hydrolases, including glyoxylases	Unknown	2.5	0.811	Y	?
A4SK17	Hydrogen peroxide-inducible genes activator	oxyR ASA_1118	298	ASA_1118																							1	10.743	31.933	24.182	-4.99698	-1.17054	94651000	20867000	88345000	24516000	0.0994693	-0.2325	K	COG0583	Transcriptional regulator	Cytoplasmic	9.97	0.094	N	N
A4SK18	Penicillin-binding protein 1A	mrcA ASA_1119	828	ASA_1119																							212.36	198.395	247.788	172.284	-0.222594	0.203587	211390000	115090000	250250000	104000000	-0.243463	0.146179	M	COG0744	Membrane carboxypeptidase (penicillin-binding protein)	CytoplasmicMembrane	10	0.148	N	N
A2T1A4	type IV pilus biogenesis protein tapM	tapM ASA_1120	353	ASA_1120																							1	15.132	1	1	0	3.91953							D	COG0849	Predicted ATPases of the HSP70 class involved in cell division	Unknown	6.29	0.19	N	N
A2T1A5	TapN	tapN ASA_1121	192	ASA_1121	8.847	1	1	1	3.14519	0																													N	COG3166	Fimbrial assembly protein	CytoplasmicMembrane	9.97	0.215	N	?	0	no
A4SK24	Shikimate kinase (SK) (EC 2.7.1.71)	aroK ASA_1125	172	ASA_1125																							301.249	261.307	322.408	191.88	-0.0979311	0.445541	168550000	117170000	131040000	81158000	0.363169	0.529798	E	COG0703	Shikimate kinase	Cytoplasmic	9.97	0.105	N	N
A4SK25	3-dehydroquinate synthase (EC 4.2.3.4)	aroB ASA_1126	359	ASA_1126																							235.464	209.263	209.594	278.34	0.167909	-0.411531	268100000	121440000	293920000	116910000	-0.132652	0.0548454	E	COG0337	3-dehydroquinate synthetase	Cytoplasmic	9.97	0.111	N	N
A4SK26	Putative uncharacterized protein	ASA_1127	531	ASA_1127																							290.443	229.544	279.078	360.979	0.0575867	-0.653144	460950000	94244000	532500000	102470000	-0.208171	-0.120729	S	COG3266	Uncharacterized BCR	CytoplasmicMembrane	9.82	0.166	N	N
A4SK27	DNA adenine methyltransferase	dam ASA_1128	290	ASA_1128																							63.416	47.582	30.249	1	1.06796	5.57234	41943000	8012200	20914000	6257500	1.00396	0.356612	L	COG0338	Site-specific DNA methylase	Cytoplasmic	8.96	0.145	N	N
A4SK28	Ribulose-phosphate 3-epimerase (EC 5.1.3.1)	rpe ASA_1129	224	ASA_1129																							436.28	335.282	492.222	323.141	-0.174055	0.0532112	487610000	147700000	529090000	141240000	-0.117785	0.0645211	G	COG0036	Pentose-5-phosphate-3-epimerase	Cytoplasmic	9.97	0.139	N	N
A4SK29	Phosphoglycolate phosphatase (PGP) (PGPase) (EC 3.1.3.18)	gph cbbZ ASA_1130	222	ASA_1130																							199.214	88.713	205.948	112.591	-0.0479611	-0.343874	198620000	59062000	171930000	58369000	0.20819	0.0170279	R	COG0546	Predicted phosphatases	Cytoplasmic	9.97	0.11	N	N
A4SK30	Tryptophan--tRNA ligase (EC 6.1.1.2) (Tryptophanyl-tRNA synthetase)	trpS ASA_1131	334	ASA_1131																							675.902	686.79	852.843	444.842	-0.335466	0.626576	1183700000	84484000	1172500000	100410000	0.0137156	-0.249153	J	COG0180	Tryptophanyl-tRNA synthetase	Cytoplasmic	9.97	0.132	N	N
A4SK33	Acetylornithine aminotransferase (ACOAT) (EC 2.6.1.11)	argD ASA_1134	405	ASA_1134	76.86	16.399	30.125	1	1.35127	4.03554	15526000	16172000	12755000	12986000	0.283623	0.316541	8	9	9	9	1.4699e-49	2.1031e-17	7	11	7	5	763.276	1126.76	1015.61	1300.77	-0.412063	-0.207181	625200000	343430000	1125700000	378160000	-0.848433	-0.138981	E	COG0160	PLP-dependent aminotransferases	Cytoplasmic	9.97	0.123	N	N	-0.05	no
A4SK34	Arginine N-succinyltransferase, beta subunit	astA ASA_1135	339	ASA_1135	1	1	9.319	1	-3.22018	0																	181.872	245.603	338.353	390.077	-0.895606	-0.667431	96888000	62202000	231050000	66066000	-1.25382	-0.086947	E	COG3138	Arginine/ornithine N-succinyltransferase beta subunit	Cytoplasmic	9.97	0.112	N	N	0.16	no
A4SK35	N-succinylglutamate 5-semialdehyde dehydrogenase (EC 1.2.1.71) (Succinylglutamic semialdehyde dehydrogenase) (SGSD)	astD ASA_1136	489	ASA_1136																							373.325	489.876	457.378	505.791	-0.292955	-0.0461248	499350000	217200000	650680000	219720000	-0.381897	-0.0166421	C	COG1012	NAD-dependent aldehyde dehydrogenases	Cytoplasmic	9.26	0.091	N	N
A4SK36	Putative uncharacterized protein	ASA_1137	265	ASA_1137							1	1513100	1	5250400	0	-1.79492		2		3		5.8068e-08		0		5	222.819	426.306	285.809	502.786	-0.359179	-0.238055	166680000	470540000	471320000	727030000	-1.49963	-0.627698	-	-	-	Unknown	2	0.103	N	N	0.11	no
A4SK37	Predicted phosphatase/hydrolase, CbbY family	ASA_1138	209	ASA_1138																							112.637	102.057	174.696	100.044	-0.633166	0.0287405	48089000	14433000	89688000	19817000	-0.899208	-0.457367	R	COG0637	Predicted phosphatase/phosphohexomutase	Cytoplasmic	9.97	0.099	N	N
A4SK42	Putative uncharacterized protein	ASA_1143	614	ASA_1143	60.408	228.582	70.429	367.375	-0.22143	-0.684542	14278000	102350000	9742700	151630000	0.5514	-0.567044	7	22	7	23	1.8212e-105	0	7	26	8	47	1	1	1	20.389	0	-4.34972							-	-	-	Unknown	2	0.353	N	?	0.14	no
A4SK45	Molecular chaperone, hsp70 family	hscC ASA_1146	556	ASA_1146																							61.803	1	40.796	1	0.599249	0	19350000	4554300	28481000	2458000	-0.557666	0.889744	O	COG0443	Molecular chaperone	Unknown	2	0.138	N	N
A4SK51	Nicotinamide mononucleotide transporter	pnuC ASA_1153	240	ASA_1153																													1	4343700	1	2039300	0	1.09085	H	COG3201	Nicotinamide mononucleotide transporter	CytoplasmicMembrane	10	0.11	N	N
G7CWN7	Integrase (Fragment)	IYQ_14682	372	ASA_1163	1	1	13.182	1	-3.7205	0																													L	COG0582	Integrase	Cytoplasmic	8.96	0.244	N	N	0.15	no	1
A4SK57	Predicted GTPase	ASA_1167	363	ASA_1167																							1028.91	480.804	449.433	429.301	1.19494	0.163459	450700000	26474000	463640000	13065000	-0.0408376	1.01887	R	COG0012	Predicted GTPase	Cytoplasmic	8.96	0.256	N	N
A4SK58	Peptidyl-tRNA hydrolase (PTH) (EC 3.1.1.29)	pth ASA_1168	203	ASA_1168																							96.626	104.813	128.212	114.983	-0.408048	-0.133603	91175000	24720000	82456000	25397000	0.145014	-0.0389793	J	COG0193	Peptidyl-tRNA hydrolase	Cytoplasmic	9.26	0.183	N	N
A4SK59	5'-nucleotidase/2',3'-cyclic phosphodiesterase	ASA_1169	662	ASA_1169	1	1	1	24.836	0	-4.63436																	253.944	92.753	314.532	73.556	-0.308696	0.334551	387770000	49758000	450170000	38646000	-0.215269	0.364609	F	COG0737	5'-nucleotidase/2',3'-cyclic phosphodiesterase and related esterases	Periplasmic	9.44	0.7	Y	N	0.13	no
G7CWN1	Ribose-phosphate pyrophosphokinase (RPPK) (EC 2.7.6.1) (Phosphoribosyl pyrophosphate synthase)	prs IYQ_14650	315	ASA_1170	28.708	1	1	1	4.84338	0	1047300	1	596890	1	0.811138	0	4		2		1.6589e-11		5		1		2331.74	1990.96	2606.57	1846.78	-0.160749	0.108451	4852900000	1471200000	5138900000	1076100000	-0.0826124	0.451181	FE	COG0462	Phosphoribosylpyrophosphate synthetase	Cytoplasmic	9.97	0.102	N	N	0.1	no
A4SK62	Outer-membrane lipoprotein LolB	lolB ASA_1173	194	ASA_1173																							35.105	18.501	30.916	1	0.183323	4.20953	26641000	8080100	17887000	4929200	0.574737	0.71302	M	COG3017	Outer membrane lipoprotein involved in outer membrane biogenesis	Unknown	2	0.594	Y	N
A4SK63	Glutamyl-tRNA reductase	hemA ASA_1174	418	ASA_1174																							44.335	1	1	1	5.47037	0							H	COG0373	Glutamyl-tRNA reductase	Cytoplasmic	9.97	0.151	N	N
A4SK64	Peptide chain release factor 1 (RF-1)	prfA ASA_1175	362	ASA_1175																							1	1	1	10.235	0	-3.35544	1	4230700	1	3681000	0	0.200799	J	COG0216	Protein chain release factor A	Cytoplasmic	9.97	0.095	N	N
A4SK67	2-dehydro-3-deoxyphosphooctonate aldolase (EC 2.5.1.55) (3-deoxy-D-manno-octulosonic acid 8-phosphate synthase) (KDO-8-phosphate synthase) (Phospho-2-dehydro-3-deoxyoctonate aldolase)	kdsA ASA_1179	284	ASA_1179																							554.664	456.321	484.459	554.497	0.19524	-0.281131	184720000	145240000	172840000	158330000	0.0959029	-0.124496	M	COG2877	3-Deoxy-D-manno-octulosonic acid (KDO) 8-phosphate synthase	Cytoplasmic	9.97	0.122	N	N
A4SK68	C4-dicarboxylate transport protein	dctA ASA_1180	427	ASA_1180																							1	131.285	1	232.91	0	-0.82707	1	19486000	1	86119000	0	-2.14389	C	COG1301	Na+/H+-dicarboxylate symporters	CytoplasmicMembrane	10	0.208	N	?
A4SK69	Autonomous glycyl radical cofactor	grcA ASA_1181	126	ASA_1181							356090	14338000	1	57491000	18.4419	-2.00349	2	6	1	6	0.1001	5.8933e-12	1	5	1	6	277.149	237.117	419.341	338.448	-0.597462	-0.513335	120500000	234170000	688430000	503540000	-2.51428	-1.10455	R	COG3445	Acid-induced glycyl radical enzyme	Cytoplasmic	9.97	0.202	N	N	0.26	no
A4SK71	Uracil-DNA glycosylase (UDG) (EC 3.2.2.27)	ung ASA_1183	222	ASA_1183																							43.499	23.587	60.141	27.631	-0.467367	-0.228296	40795000	24999000	54758000	24887000	-0.424677	0.00647805	L	COG0692	Uracil DNA glycosylase	Cytoplasmic	9.97	0.104	N	N
A4SK72	Putative uncharacterized protein	ASA_1184	182	ASA_1184																							224.899	127.272	229.734	88.566	-0.0306871	0.52309	178060000	37983000	251690000	40032000	-0.499284	-0.0757998	-	-	-	Cytoplasmic	8.96	0.144	N	N
G7CWL5	Transaldolase (EC 2.2.1.2)	tal IYQ_14558	316	ASA_1186	1	1	1	16.115	0	-4.01033	764410	1	799110	1	-0.0640475	0	2		2		1.2341e-08		1		2		827.168	906.626	1498.37	753.772	-0.857138	0.266379	1052300000	182830000	2520400000	198250000	-1.26011	-0.116818	G	COG0176	Transaldolase	Cytoplasmic	8.96	0.109	N	N	0.02	no
A4SK75	Sodium/alanine symporter	ASA_1187	480	ASA_1187																							62.549	195.202	120.415	157.942	-0.944956	0.305573	142860000	200290000	151850000	187950000	-0.0880449	0.0917415	E	COG1115	Na+/alanine symporter	CytoplasmicMembrane	10	0.097	N	N
A4SK83	UPF0301 protein ASA_1195	ASA_1195	195	ASA_1195																													1	1	3838200	1	-21.872	0	K	COG1678	Putative transcriptional regulator	Unknown	2	0.21	N	N
A4SK84	Glutathione synthetase (EC 6.3.2.3) (GSH synthetase) (Glutathione synthase)	gshB ASA_1197	317	ASA_1197																							415.505	486.51	337.206	365.813	0.301236	0.411363	554450000	118270000	338430000	69899000	0.7122	0.75874	HJ	COG0189	Glutathione synthase/Ribosomal protein S6 modification enzyme (glutaminyl transferase)	Cytoplasmic	9.97	0.111	N	N
G7CWK4	Ribosomal RNA small subunit methyltransferase E (EC 2.1.1.193)	IYQ_14493	243	ASA_1198							832840	1	1	1	19.6677	0	2		1		2.5748e-05		2		0		237.113	180.851	156.357	151.908	0.600731	0.251604	238410000	72528000	127020000	78308000	0.908389	-0.110622	S	COG1385	Uncharacterized BCR	Cytoplasmic	8.96	0.153	N	N	0.06	no
A4SK85	Extracellular desoxyribonuclease	ASA_1199	229	ASA_1199	1	28.22	1	171.948	0	-2.60718	1	4474300	1	40846000	0	-3.19046		9		9		4.6473e-86		6		20							11121000	1	6899900	1	0.688639	0	L	COG2356	Endonuclease I	Extracellular	9.72	0.862	Y	N	0.06	no
A4SK87	S-adenosylmethionine synthase (AdoMet synthase) (EC 2.5.1.6) (MAT) (Methionine adenosyltransferase)	metK ASA_1201	383	ASA_1201							1	765890	1	109330	0	2.80845		3		3		2.3702e-05		4		5	1283.14	543.303	640.985	463.772	1.00132	0.228341	852840000	50359000	892630000	56635000	-0.0657872	-0.169444	H	COG0192	S-adenosylmethionine synthetase	Cytoplasmic	9.97	0.109	N	N	0.16	no
A4SK88	Transketolase 1	tkt ASA_1202	663	ASA_1202	116.63	146.371	63.267	27.204	0.882414	2.42774	87892000	71852000	13809000	30810000	2.67012	1.22163	13	20	12	19	1.343e-82	8.6692e-175	14	32	13	8	2837.99	2744.9	3231.93	3343.77	-0.187522	-0.284721	3908700000	2133400000	4957100000	2366500000	-0.342808	-0.1496	G	COG0021	Transketolase	Cytoplasmic	9.26	0.145	N	N	0.14	no
A4SK90	Putative uncharacterized protein	ASA_1204	421	ASA_1204																							1	1	38.514	1	-5.26731	0	5394800	1	71739000	1	-3.73312	0	J	COG0251	Putative translation initiation inhibitor	Cytoplasmic	9.97	0.109	N	N
A4SK91	Anhydro-N-acetylmuramic acid kinase (EC 2.7.1.170) (AnhMurNAc kinase)	anmK ASA_1205	373	ASA_1205																							34.404	16.59	60.78	35.668	-0.82102	-1.10432	21113000	5309500	38240000	7105500	-0.856951	-0.42036	S	COG2377	Uncharacterized BCR	Cytoplasmic	8.96	0.107	N	N
A4SK93	Tyrosine--tRNA ligase (EC 6.1.1.1) (Tyrosyl-tRNA synthetase)	tyrS ASA_1207	399	ASA_1207																							303.814	423.814	394.071	326.64	-0.375267	0.37573	210540000	27708000	318400000	33899000	-0.596746	-0.29094	J	COG0162	Tyrosyl-tRNA synthetase	Cytoplasmic	9.97	0.092	N	N
A4SK94	Putative uncharacterized protein	ASA_1208	391	ASA_1208																													1	18087000	1	11781000	0	0.618491	-	-	-	CytoplasmicMembrane	10	0.113	N	N
A4SK96	Glycosyl transferase, family 2	ASA_1210	344	ASA_1210																							382.084	433.941	391.343	468.594	-0.0345438	-0.11084	444010000	184110000	439640000	188770000	0.0142695	-0.0360615	M	COG0463	Glycosyltransferases involved in cell wall biogenesis	CytoplasmicMembrane	10	0.106	N	N
A4SK99	Putative uncharacterized protein	ASA_1213	494	ASA_1213																							31.546	1	29.917	1	0.0764916	0	12423000	4825100	19432000	4992600	-0.645421	-0.0492325	S	COG2989	Uncharacterized BCR	Unknown	4.9	0.792	Y	?
A4SKA0	Putative uncharacterized protein	ASA_1214	181	ASA_1214	70.43	240.109	1	174.757	6.13812	0.458339	7453800	632390000	3863400	1337900000	0.948105	-1.08108	4	9	4	9	5.4542e-09	2.002e-87	9	71	2	83													S	COG3108	Uncharacterized BCR	Unknown	4.9	0.419	N	Y	0.34	no
A4SKA1	Putative uncharacterized protein	ASA_1215	83	ASA_1215																													1	1	645180	1	-19.2993	0	-	-	-	Unknown	2	0.239	N	N
A4SKA3	Cysteine biosynthesis protein CysZ	cysZ ASA_1217	254	ASA_1217																							85.583	1	114.657	15.822	-0.421928	-3.98386	19723000	12758000	17883000	13333000	0.14129	-0.0635992	E	COG2981	Uncharacterized protein involved in cysteine biosynthesis	CytoplasmicMembrane	10	0.09	N	N
A4SKA4	Chromosome partition protein Smc	smc ASA_1218	1124	ASA_1218																							147.824	205.606	151.599	307.433	-0.0363797	-0.58039	23884000	71054000	24897000	89382000	-0.0599274	-0.331068	D	COG1196	Chromosome segregation ATPases	Cytoplasmic	9.26	0.181	N	N
A4SKA5	Cell division protein ZipA homolog	zipA ASA_1219	380	ASA_1219																							432.095	436.84	327.606	448.82	0.399387	-0.039032	416170000	102170000	313900000	95361000	0.406868	0.0995004	D	COG3115	Cell division protein	CytoplasmicMembrane	7.88	0.123	N	N
A4SKA6	DNA ligase (EC 6.5.1.2) (Polydeoxyribonucleotide synthase [NAD(+)])	ligA ASA_1220	664	ASA_1220																							57.692	149.916	102.587	234.472	-0.830405	-0.645261	2570700000	68988000	2257500000	84798000	0.187435	-0.297685	L	COG0272	NAD-dependent DNA ligase (contains BRCT domain type II)	Cytoplasmic	9.97	0.1	N	N
A4SKA8	Anaerobic ribonucleoside-triphosphate reductase	nrdD ASA_1222	705	ASA_1222	13.85	1	1	1	3.79181	0																													F	COG1328	Oxygen-sensitive ribonucleoside-triphosphate reductase	Cytoplasmic	9.97	0.177	N	N	0.32	no
A4SKB2	Putative uncharacterized protein	ASA_1226	119	ASA_1226																							38.452	15.686	56.393	27.208	-0.552457	-0.794553	7365700	1	7559000	1	-0.0373728	0	-	-	-	Unknown	2	0.472	N	N
A4SKB5	HlyD family secretion protein	ASA_1229	351	ASA_1229																													1	7445500	13582000	3452200	-23.6952	1.10885	Q	COG1566	Multidrug resistance efflux pump	Unknown	2	0.2	N	N
A4SKC0	Transcriptional regulatory protein	ASA_1235	230	ASA_1235																							1	10.334	1	1	0	3.36933	1	290340	1	184660	0	0.652872	TK	COG2197	Response regulator containing a CheY-like receiver domain and an HTH DNA-binding domain	Cytoplasmic	9.97	0.103	N	N
A4SKC4	Lactoylglutathione lyase	ASA_1239	136	ASA_1239																							1	1	25.567	1	-4.67621	0							E	COG0346	Lactoylglutathione lyase and related lyases	Unknown	2	0.191	N	N
A4SKC5	Two-component system response regulator PhoB	phoB ASA_1240	229	ASA_1240																							50.264	45.749	72.417	82.333	-0.526803	-0.847731	103010000	16662000	139500000	17893000	-0.437481	-0.102834	TK	COG0745	Response regulators consisting of a CheY-like receiver domain and a winged-helix DNA-binding domain	Cytoplasmic	9.97	0.099	N	N
A4SKC7	Phosphate-binding protein	ASA_1242	324	ASA_1242	1	26.236	10.121	70.906	-3.33928	-1.43436	1	6811800	1	19062000	0	-1.48459		11		12		1.7546e-35		16		23	34.882	31.06	68.827	34.099	-0.980492	-0.134672	98021000	43193000	179700000	45382000	-0.874428	-0.0713227	P	COG0226	ABC-type phosphate transport system, periplasmic component	Cytoplasmic	9.97	0.836	Y	?	0	no
G7CWF8	Zn-dependent protease with chaperone function	IYQ_14243	274	ASA_1243																							86.513	79.122	94.256	71.879	-0.123668	0.138509	149130000	32413000	177840000	31662000	-0.254009	0.0338202	O	COG0501	Zn-dependent protease with chaperone function	CytoplasmicMembrane	10	0.609	Y	N
A4SKD0	NAGC-like transcriptional regulator	ASA_1245	311	ASA_1245																							19.946	1	1	1	4.31803	0	23192000	1	39761000	1	-0.777727	0	K	COG1940	Transcriptional regulators	Cytoplasmic	9.97	0.114	N	N
A4SKD1	Copper homeostasis protein CutC	cutC ASA_1246	248	ASA_1246																							1	1	16.215	1	-4.01926	0	21848000	1	16135000	1	0.437308	0	P	COG3142	Uncharacterized protein involved in copper resistance	CytoplasmicMembrane	9.99	0.196	N	N
A4SKD2	Peptidyl-prolyl cis-trans isomerase (EC 5.2.1.8)	ASA_1247	203	ASA_1247	117.883	55.442	62.866	112.209	0.907004	-1.01714	10442000	23669000	15023000	45362000	-0.524775	-0.938485	8	7	9	8	4.0264e-52	4.7482e-108	7	15	7	31	1001.56	1016.99	908.097	868.286	0.141331	0.228059	1186800000	207880000	1132400000	174650000	0.0676932	0.251284	O	COG0545	FKBP-type peptidyl-prolyl cis-trans isomerases 1	Cytoplasmic	9.26	0.123	N	N	0.02	no
A4SKD5	Putative uncharacterized protein	ASA_1250	104	ASA_1250							1	3877700	1	14005000	0	-1.85267		3		3		2.1089e-17		2		5													-	-	-	Unknown	2.5	0.854	Y	?	0.02	no
A4SKD7	NUDIX hydrolase	ASA_1252	160	ASA_1252																							19.428	1	17.152	1	0.179761	0	32596000	1	27015000	1	0.270934	0	LR	COG0494	NTP pyrophosphohydrolases including oxidative damage repair enzymes	Unknown	2	0.119	N	N
A4SKD9	Peroxiredoxin	ASA_1254	157	ASA_1254																							49.963	21.586	105.01	65.039	-1.07159	-1.59121	9096700	3336000	9061200	6957100	0.00564115	-1.06037	O	COG0678	Peroxiredoxin	Cytoplasmic	9.97	0.196	N	N
A4SKE5	GGDEF domain protein	ASA_1260	379	ASA_1260																							1	30.745	1	84.559	0	-1.45961	19483000	26677000	37283000	33264000	-0.936302	-0.318365	T	COG3706	Response regulator containing a CheY-like receiver domain and a GGDEF domain	CytoplasmicMembrane	9.99	0.176	N	N
A4SKE9	NAD-dependent malic enzyme (NAD-ME) (EC 1.1.1.38)	maeA ASA_1264	564	ASA_1264																							459.538	449.802	543.629	391.62	-0.242438	0.199836	243430000	59132000	446810000	76474000	-0.876155	-0.37103	C	COG0281	Malic enzyme	Cytoplasmic	9.97	0.157	N	?
A4SKF0	Outer membrane protein	ompAIII ASA_1265	352	ASA_1265																							1	1	23.462	37.873	-4.55225	-5.2431	5040300	5291400	14629000	11239000	-1.53725	-1.08679	M	COG2885	Outer membrane protein and related peptidoglycan-associated (lipo)proteins	OuterMembrane	10	0.899	Y	N
A4SKF1	Outer membrane protein	ompAII ASA_1266	333	ASA_1266																							5203.68	3966	6119.66	4086.68	-0.233921	-0.0432446	5020400000	2914900000	11906000000	4100100000	-1.24581	-0.492213	M	COG2885	Outer membrane protein and related peptidoglycan-associated (lipo)proteins	OuterMembrane	9.93	0.89	Y	?
A4SKF2	Outer membrane protein	ompAI ASA_1267	339	ASA_1267	149.472	122.598	1	1	7.22373	6.93779	9121000	27951000	4500900	2593500	1.01898	3.42993	8	11	5	6	9.5981e-91	1.2676e-145	12	37	0	0	5967.36	4296.37	5613.43	3973.66	0.0882103	0.112652	20168000000	9121000000	18751000000	7406100000	0.1051	0.300478	M	COG2885	Outer membrane protein and related peptidoglycan-associated (lipo)proteins	OuterMembrane	9.93	0.902	Y	N	-0.01	no
A4SKF3	Putative uncharacterized protein	ASA_1268	198	ASA_1268																							45.712	1	52.496	1	-0.199635	0	21711000	3773300	26624000	3861200	-0.294301	-0.0332225	-	-	-	CytoplasmicMembrane	9.82	0.121	N	N
A4SKF4	Transcriptional protein	ASA_1269	88	ASA_1269																							47.112	21.193	34.955	17.743	0.430596	0.256338	3545400	10121000	7078600	7925000	-0.997516	0.352869	K	COG1396	Predicted transcriptional regulators	Unknown	2	0.157	N	N
A4SKF6	Putative uncharacterized protein	ASA_1271	288	ASA_1271																							85.042	111.807	146.701	150.662	-0.786631	-0.430305	40155000	34621000	51255000	52780000	-0.352113	-0.608344	R	COG1752	Predicted esterase of the alpha-beta hydrolase superfamily	Extracellular	8.99	0.217	N	?
A4SKF9	Multidrug resistance protein	ASA_1274	1039	ASA_1274																							1	1	1	12.429	0	-3.63564	1	7693100	1	7269200	0	0.0817685	Q	COG0841	Cation/multidrug efflux pump	CytoplasmicMembrane	9.82	0.185	N	N
A4SKG1	radical SAM domain-containing protein	ASA_1276	803	ASA_1276	1	1	8.862	1	-3.14763	0																													C	COG1032	Fe-S oxidoreductases family 2	Cytoplasmic	9.97	0.151	N	N	0.2	no	0.9991
A4SKG7	Crossover junction endodeoxyribonuclease RuvC (EC 3.1.22.4) (Holliday junction nuclease RuvC) (Holliday junction resolvase RuvC)	ruvC ASA_1283	173	ASA_1283																													30004000	1	10527000	1	1.51106	0	L	COG0817	Holliday junction resolvasome endonuclease subunit	Cytoplasmic	9.97	0.103	N	N
A4SKH0	Alpha-amylase, extracellular	amy1 ASA_1286	465	ASA_1286	1	1	24.107	46.608	-4.59138	-5.54251	84779	1484000	1757600	9006100	-4.37376	-2.60141	2	6	4	11	5.1434e-07	4.0277e-39	0	1	5	16													G	COG0366	Glycosidases	Extracellular	10	0.541	Y	N	-0.03	no
A4SKH1	Protease LasA	lasA ASA_1287	406	ASA_1287	137.566	641.608	972.61	1755.86	-2.82174	-1.45242	11618000	103360000	849410000	1685500000	-6.19203	-4.02743	10	13	13	13	2.8954e-123	0	16	146	81	349													M	COG0739	Membrane proteins related to metalloendopeptidases	OuterMembrane	9.92	0.324	N	N	0.16	no	1
A4SKH2	Acetyltransferase	ASA_1288	152	ASA_1288																													1	1	1	6154700	0	-22.5533	KR	COG0454	Histone acetyltransferase HPA2 and related acetyltransferases	Cytoplasmic	8.96	0.098	N	N
A4SKH3	Lipoprotein	ASA_1289	194	ASA_1289	25.161	134.099	43.976	86.904	-0.805527	0.625804	374860	116500000	10991000	236150000	-4.87383	-1.01937	3	12	6	11	1.04e-09	5.7101e-36	1	39	7	25	338.793	133.888	336.92	54.177	0.007998	1.30527	223940000	25660000	355580000	25639000	-0.667062	0.00118118	-	-	-	Unknown	2	0.502	N	N	0.09	no
G7CWB2	Cardiolipin synthetase	cls IYQ_14003	493	ASA_1290																							1	32.97	1	52.768	0	-0.678509	1	9442200	1	8802300	0	0.101242	I	COG1502	Phosphatidylserine/phosphatidylglycerophosphate/cardiolipin synthases and related enzymes	CytoplasmicMembrane	9.82	0.078	N	N
A4SKH5	Putative uncharacterized protein	ASA_1291	420	ASA_1291																							126.909	77.387	78.801	64.659	0.687509	0.25924	144990000	13329000	150370000	10611000	-0.0525634	0.329008	-	-	-	Unknown	2	0.472	N	N
G7CWB0	Formyltetrahydrofolate deformylase (EC 3.5.1.10)	purU IYQ_13993	281	ASA_1292																							79.393	58.539	89.149	72.149	-0.167207	-0.301581	104310000	67166000	99426000	71984000	0.0691824	-0.0999452	F	COG0788	Formyltetrahydrofolate hydrolase	Cytoplasmic	9.97	0.1	N	N
A4SKH7	3,4-dihydroxy-2-butanone 4-phosphate synthase (DHBP synthase) (EC 4.1.99.12)	ribB ASA_1293	217	ASA_1293																							156.146	157.615	225.175	248.977	-0.528151	-0.659608	50465000	26821000	80425000	33123000	-0.672361	-0.30447	H	COG0108	3,4-dihydroxy-2-butanone 4-phosphate synthase	Cytoplasmic	9.97	0.126	N	N
A4SKH8	Outer membrane lipoprotein	ASA_1294	80	ASA_1294																							728.806	879.573	806.981	903.516	-0.147	-0.0387468	148160000	172160000	203430000	190560000	-0.457376	-0.146495	-	-	-	OuterMembrane	9.92	0.602	Y	N
A4SKH9	Thioredoxin-like protein	ASA_1295	282	ASA_1295																							785.232	705.291	538.601	602.031	0.543902	0.228381	2185700000	389780000	676680000	273330000	1.69155	0.512016	O	COG3118	Thioredoxin domain-containing protein	Unknown	2	0.112	N	N
A4SKI2	Ribosomal RNA large subunit methyltransferase F (EC 2.1.1.181) (23S rRNA mA1618 methyltransferase) (rRNA adenine N-6-methyltransferase)	rlmF ASA_1298	325	ASA_1298																													4348600	1	5762700	1	-0.406194	0	R	COG3129	Predicted SAM-dependent methyltransferases	Cytoplasmic	9.97	0.105	N	N
A4SKI3	Acyl dehydratase	ASA_1299	235	ASA_1299																							1	1	1	39.95	0	-5.32012	10278000	1	7590000	1	0.437388	0	I	COG2030	Predicted acyl dehydratase	Cytoplasmic	8.96	0.103	N	N
A4SKI5	Putative uncharacterized protein	ASA_1301	305	ASA_1301	1	20.506	1	12.418	0	0.723613	212870	13565000	545200	5752700	-1.35681	1.23758	2	6	3	9	0.0017078	4.3614e-33	0	7	4	10	65.781	1	41.771	1	0.655169	0	71134000	39954000	54995000	38757000	0.371239	0.043883	S	COG1376	Uncharacterized BCR	Unknown	4.9	0.759	Y	N	0.12	no
A4SKJ4	Putative uncharacterized protein	ASA_1312	148	ASA_1312																							1	1	21.694	1	-4.43922	0	731570	1	5036300	1	-2.7833	0	-	-	-	Unknown	2	0.1	N	N
A4SKJ6	Probable phosphatase ASA_1316 (EC 3.1.3.-)	ASA_1316	246	ASA_1316																							1	1	48.342	1	-5.59521	0	139340000	35440000	192540000	33584000	-0.466549	0.0776045	ER	COG1387	Histidinol phosphatase and related hydrolases of the PHP family	Cytoplasmic	8.96	0.13	N	N
A4SKJ7	Transcriptional regulator, TetR family	ASA_1317	221	ASA_1317																							196.202	75.948	215.751	56.853	-0.137027	0.417775	133160000	18932000	156700000	12487000	-0.234844	0.6004	K	COG1309	Transcriptional regulator	Cytoplasmic	9.26	0.156	N	N
G7CZ21	Acyl-CoA dehydrogenase	IYQ_19126	774	ASA_1318																							192.409	263.926	329.525	240.975	-0.776212	0.13125	103780000	180700000	211330000	157130000	-1.02597	0.201638	I	COG1960	Acyl-CoA dehydrogenases	CytoplasmicMembrane	9.82	0.137	N	N
A4SKK1	Pyruvate kinase (EC 2.7.1.40)	pykA ASA_1321	479	ASA_1321																							980.013	907.524	1156.4	889.979	-0.238769	0.0281645	420570000	148580000	710940000	168820000	-0.757382	-0.184246	G	COG0469	Pyruvate kinase	Cytoplasmic	9.97	0.136	N	N
A4SKK2	Transcriptional regulator HexR	hexR ASA_1322	285	ASA_1322																							719.141	581.939	923.641	812.202	-0.361058	-0.480971	274830000	174370000	506110000	228890000	-0.880911	-0.392503	K	COG1737	Transcriptional regulators	Cytoplasmic	9.97	0.13	N	N
A4SKK3	Glucokinase (EC 2.7.1.2) (Glucose kinase)	glk ASA_1323	322	ASA_1323																							44.29	25.885	76.858	39.198	-0.795214	-0.598664	114530000	25076000	78352000	18872000	0.547684	0.41006	G	COG0837	Glucokinase	Cytoplasmic	9.97	0.137	N	N
A4SKK5	Two-component system responsse regulator PhoP	phoP ASA_1325	224	ASA_1325																							1	1	10.779	1	-3.43015	0	12992000	1	10270000	1	0.339187	0	TK	COG0745	Response regulators consisting of a CheY-like receiver domain and a winged-helix DNA-binding domain	Cytoplasmic	9.97	0.098	N	N
A4SKK7	Ribosomal protein S12 methylthiotransferase RimO (S12 MTTase) (S12 methylthiotransferase) (EC 2.-.-.-) (Ribosome maturation factor RimO)	rimO ASA_1327	442	ASA_1327																							67.868	1	1	1	6.08466	0	171160000	6888500	122160000	5732300	0.486574	0.265076	J	COG0621	2-methylthioadenine synthetase	Cytoplasmic	9.97	0.175	N	N
A4SKL3	Putative uncharacterized protein	ASA_1333	261	ASA_1333	29.117	1	15.616	1	0.898837	0	2845800	1	3518200	1	-0.306003	0	4		4		4.0993e-41		2		3		227.929	208.558	229.64	176.057	-0.0107895	0.244406	119540000	24515000	158270000	20096000	-0.404894	0.286756	-	-	-	CytoplasmicMembrane	9.86	0.845	Y	N	-0.03	no
A4SKL8	Flagellar motor switch protein	fliG ASA_1338	353	ASA_1338																							1	35.834	30.364	15.841	-4.92429	1.17767	987170	5814200	2567000	1607600	-1.37871	1.85467	N	COG1536	Flagellar motor switch protein	Cytoplasmic	9.12	0.13	N	?
A4SKM2	Hypothetical polar flagellar hook-length control protein FliK	fliK ASA_1342	639	ASA_1342																													1	1	1	849710	0	-19.6966	N	COG3144	Flagellar hook-length control protein	Extracellular	10	0.289	N	N
A4SKM3	Flagellar basal body-associated protein	fliL ASA_1343	172	ASA_1343																							196.948	82.001	201.031	107.899	-0.0296032	-0.395968	131370000	33737000	147580000	44676000	-0.167861	-0.405168	N	COG1580	Flagellar basal body-associated protein	CytoplasmicMembrane	10	0.168	N	?
G7CYY6	flagellar biosynthetic protein FlhG	IYQ_18951	289	ASA_1353																													10197000	1	7567600	1	0.430237	0	D	COG0455	ATPases involved in chromosome partitioning	CytoplasmicMembrane	7.88	0.177	N	Y
A4SKN4	RNA polymerase sigma-27 factor, flagellar biosynthesis sigma factor FliA	fliA ASA_1354	239	ASA_1354																							19.612	1	1	17.196	4.29366	-4.104	12596000	18216000	14927000	32478000	-0.244959	-0.834257	K	COG1191	DNA-directed RNA polymerase specialized sigma subunit	Cytoplasmic	9.97	0.155	N	N
A4SKN5	Two-component system response regulator CheY	cheY ASA_1355	127	ASA_1355																							29.509	63.526	40.492	101.466	-0.456482	-0.675577	28463000	38611000	31541000	48316000	-0.148141	-0.323489	T	COG0784	CheY-like receiver domain	Cytoplasmic	9.97	0.129	N	N
A4SKN6	Protein phosphatase CheZ (EC 3.1.3.-) (Chemotaxis protein CheZ)	cheZ ASA_1356	246	ASA_1356																							51.781	68.685	49.651	99.407	0.0606001	-0.533352	36232000	48389000	31967000	62298000	0.180681	-0.364507	N	COG3143	Chemotaxis protein	Cytoplasmic	9.97	0.192	N	N
A4SKN7	Two-component system chemotaxis sensor histidine kinase CheA	cheA ASA_1357	722	ASA_1357																							380.931	324.6	413.508	338.282	-0.118386	-0.0595634	273690000	145040000	234610000	167420000	0.222278	-0.207021	N	COG0643	Chemotaxis protein histidine kinase and related kinases	Cytoplasmic	9.97	0.098	N	N
A4SKN8	Chemotaxis response regulator protein-glutamate methylesterase 1 (EC 3.1.1.61)	cheB1 ASA_1358	371	ASA_1358																							69.926	67.063	106.196	83.344	-0.602829	-0.313561	83417000	40063000	139980000	66035000	-0.746807	-0.72096	NT	COG2201	Chemotaxis response regulator containing a CheY-like receiver domain and a methylesterase domain	Cytoplasmic	9.97	0.115	N	N
A4SKP1	SOJ-like and chromosome partitioning protein	ASA_1361	264	ASA_1361																							26.827	1	13.621	1	0.977853	0	18506000	1	20041000	1	-0.114961	0	D	COG1192	ATPases involved in chromosome partitioning	CytoplasmicMembrane	9.82	0.19	N	N
A4SKP3	Chemotaxis protein CheW	cheW ASA_1363	162	ASA_1363							35640000	1	11563000	1	1.62398	0	3		3		9.5297e-05		66		2		124.296	321.85	245.205	457.629	-0.980209	-0.50779	27035000	116420000	128800000	164750000	-2.25223	-0.50094	N	COG0835	Chemotaxis signal transduction protein	Cytoplasmic	9.97	0.111	N	N	0.03	no
A4SKP5	ATP binding protein of heme exporter A	ccmA ASA_1365	211	ASA_1365																							20.919	1	35.958	1	-0.781499	0	20530000	1	21661000	1	-0.0773662	0	Q	COG1131	ABC-type multidrug transport system, ATPase component	CytoplasmicMembrane	9.99	0.127	N	N
A4SKP9	Cytochrome c-type biogenesis protein CcmE (Cytochrome c maturation protein E) (Heme chaperone CcmE)	ccmE cycJ ASA_1369	163	ASA_1369																							56.957	51.848	117.468	71.808	-1.04432	-0.469856	29524000	12312000	33188000	13728000	-0.168773	-0.157056	O	COG2332	Cytochrome c-type biogenesis protein CcmE	Periplasmic	9.44	0.174	N	N
A4SKQ0	Cytochrome c-type biogenesis protein CcmF	ccmF ASA_1370	651	ASA_1370																							1	43.698	1	61.087	0	-0.483298	15286000	37566000	22108000	31285000	-0.532358	0.263956	O	COG1138	Cytochrome c biogenesis factor	Cytoplasmic	9.97	0.097	N	N
A4SKQ1	Thiol:disulfide interchange protein DsbE	dsbE ASA_1371	176	ASA_1371																													1094400	1	1	1	20.0617	0	OC	COG0526	Thiol-disulfide isomerase and thioredoxins	Unknown	2.5	0.154	N	N
A4SKQ2	Hypothetical cytochrome c-type biogenesis protein	ASA_1372	164	ASA_1372																							98.598	151.915	56.027	135.297	0.815436	0.167134	4256700	4142500	3271400	4819000	0.379827	-0.218232	O	COG3088	Uncharacterized protein involved in biosynthesis of c-type cytochromes	Cytoplasmic	9.12	0.91	Y	?
A4SKQ3	Hypothetical cytochrome c-type biogenesis protein	nrfG2 ASA_1373	424	ASA_1373																							44.941	1	83.866	1	-0.900054	0	17381000	125100	31510000	1	-0.858299	16.9327	R	COG0457	TPR-repeat-containing proteins	CytoplasmicMembrane	10	0.205	N	N
A4SKQ4	VacJ-like lipoprotein	ASA_1374	270	ASA_1374																							156.467	118.97	158.678	114.709	-0.0202437	0.0526192	64158000	68141000	105720000	67970000	-0.720547	0.003625	M	COG2853	Surface lipoprotein	OuterMembrane	9.92	0.563	N	N
A4SKQ5	Superoxide dismutase (EC 1.15.1.1)	sodB ASA_1375	194	ASA_1375	135.241	96.217	58.776	138.66	1.20223	-0.527188	112390000	166000000	17575000	414640000	2.67692	-1.32068	7	7	7	7	7.1273e-28	5.4354e-42	22	54	8	53	1205.13	1615.57	1626.37	1219.65	-0.432456	0.405578	6537800000	2669000000	11254000000	1834600000	-0.783561	0.540834	P	COG0605	Superoxide dismutase	OuterMembrane	10	0.114	N	N	0.04	no
A4SKQ6	Glutaredoxin	ASA_1376	114	ASA_1376																							69.907	86.556	28.156	88.511	1.31199	-0.0322229	1	1	1	20392000	0	-24.2815	O	COG0278	Glutaredoxin-related proteins	Cytoplasmic	8.96	0.144	N	?
A4SKQ7	Fmu (Sun)/eukaryotic nucleolar NOL1/Nop2p	ASA_1377	403	ASA_1377																							309.532	195.064	266.993	189.959	0.213287	0.0382595	244930000	28035000	233360000	33048000	0.0698122	-0.237334	J	COG0144	tRNA and rRNA cytosine-C5-methylases	Cytoplasmic	9.97	0.139	N	N
A4SKQ8	Putative uncharacterized protein	ASA_1378	673	ASA_1378	1	15.534	32.816	46.922	-5.03633	-1.59484	1	19229000	1	139130000	0	-2.85508		6		7		2.554e-29		12		40	560.299	823.23	477.559	1148.78	0.230518	-0.480733	784660000	322660000	519340000	279290000	0.595388	0.208251	-	-	-	Unknown	2.5	0.305	N	N	0.17	no
A4SKQ9	Putative uncharacterized protein	ASA_1379	107	ASA_1379																							11.651	48.098	1	50.266	3.54238	-0.063606	2681500	12046000	1811800	14788000	0.565617	-0.295873	-	-	-	Unknown	2.5	0.667	Y	N
G7CYV9	Pyridoxine/pyridoxamine 5'-phosphate oxidase (EC 1.4.3.5) (PNP/PMP oxidase) (Pyridoxal 5'-phosphate synthase)	pdxH IYQ_18816	212	ASA_1380																							113.92	105.327	142.83	127.44	-0.326278	-0.274943	70600000	31220000	87274000	32782000	-0.305884	-0.0704333	H	COG0259	Pyridoxamine phosphate oxidase	Cytoplasmic	9.97	0.116	N	N
A4SKR2	Acetyltransferase	ASA_1383	169	ASA_1383																													2127900	1	13530000	1	-2.66866	0	R	COG3153	Predicted acetyltransferase	Cytoplasmic	8.96	0.114	N	N
A4SKR7	Putative uncharacterized protein	ASA_1388	376	ASA_1388																							115.957	15.236	28.509	1	2.0241	3.92941	76752000	4166000	91499000	3424900	-0.253552	0.282601	S	COG2850	Uncharacterized ACR	Cytoplasmic	9.97	0.093	N	N
A4SKR8	Adenylosuccinate lyase	purB ASA_1389	456	ASA_1389																							452.368	621.651	533.61	542.193	-0.238289	0.197298	471120000	108620000	701720000	129760000	-0.574801	-0.256556	F	COG0015	Adenylosuccinate lyase	Cytoplasmic	9.97	0.1	N	N
A4SKR9	High frequency lysogenization protein HflD homolog	hflD ASA_1390	203	ASA_1390																							505.792	417.005	519.322	504.058	-0.0380851	-0.273525	220370000	116320000	283010000	129900000	-0.360925	-0.159302	R	COG2915	Uncharacterized protein involved in purine metabolism	Unknown	2	0.147	N	N
A4SKS0	tRNA-specific 2-thiouridylase MnmA (EC 2.8.1.-)	mnmA trmU ASA_1391	368	ASA_1391																							389.858	358.567	302.326	211.087	0.366844	0.764405	290180000	51265000	252970000	35426000	0.197982	0.533166	J	COG0482	Predicted tRNA(5-methylaminomethyl-2-thiouridylate) methyltransferase, contains the PP-loop ATPase domain	Cytoplasmic	9.97	0.159	N	?
A4SKS2	Pseudouridine synthase (EC 5.4.99.-)	rluE ASA_1393	321	ASA_1393																							156.565	90.17	186.006	54.146	-0.248587	0.735793	14509000	7495900	31920000	6795400	-1.13751	0.141543	J	COG1187	16S rRNA uridine-516 pseudouridylate synthase and related pseudouridylate synthases	Cytoplasmic	9.26	0.185	N	?
A4SKT0	Tryptophan synthase alpha chain (EC 4.2.1.20)	trpA ASA_1402	268	ASA_1402																							319.183	354.776	375.488	308.987	-0.234383	0.199362	315450000	79907000	308610000	77173000	0.0316265	0.0502257	E	COG0159	Tryptophan synthase alpha chain	Cytoplasmic	9.97	0.168	N	N
A4SKT1	Tryptophan synthase beta chain (EC 4.2.1.20)	trpB ASA_1403	397	ASA_1403																							178.128	207.9	199.05	170.7	-0.160217	0.284427	313340000	160430000	351490000	92940000	-0.165755	0.787572	E	COG0133	Tryptophan synthase beta chain	Cytoplasmic	9.97	0.179	N	N
G7CYT8	Bifunctional indole-3-glycerol phosphate synthase/phosphoribosylanthranilate isomerase (EC 4.1.1.48)	IYQ_18701	498	ASA_1404																							21.136	1	20.573	1	0.0389502	0	33682000	1	19512000	1	0.787616	0	E	COG0134, COG0135	Indole-3-glycerol phosphate synthase, Phosphoribosylanthranilate isomerase	Cytoplasmic	9.26	0.099	N	N
A4SKT3	Anthranilate phosphoribosyltransferase (EC 2.4.2.18)	trpD ASA_1405	337	ASA_1405																							181.851	208.436	154.922	203.253	0.231215	0.0363278	115800000	32102000	112280000	26037000	0.0445343	0.3021	E	COG0547	Anthranilate phosphoribosyltransferase	Cytoplasmic	9.26	0.099	N	N
A4SKT4	Anthranilate synthase component II	trpG ASA_1406	199	ASA_1406																							16.308	1	1	1	4.02751	0	29650000	30911000	29715000	24960000	-0.00315928	0.308502	EH	COG0512	Anthranilate/para-aminobenzoate synthases component II	Cytoplasmic	9.97	0.123	N	N
A4SKT5	Anthranilate synthase component I	trpE ASA_1407	545	ASA_1407																							50.891	1	33.458	19.028	0.605059	-4.25005	51218000	30726000	57331000	21969000	-0.162665	0.483991	EH	COG0147	Anthranilate/para-aminobenzoate synthases component I	Cytoplasmic	9.97	0.109	N	N
A4SKT7	Metal-dependent phosphoesterase, PHP family	ASA_1409	293	ASA_1409																													14944000	1933900	11477000	2239900	0.380821	-0.211921	R	COG0613	Predicted metal-dependent phosphoesterases (PHP family)	Cytoplasmic	9.97	0.099	N	N
A4SKT8	Putative uncharacterized protein	ASA_1410	206	ASA_1410	12.643	1	1	1	3.66027	0	1	1432200	1	850130	0	0.752478		2		2		0.0024126		0		2	143.226	97.412	139.63	106.43	0.0366845	-0.127733	159630000	46334000	136650000	56337000	0.224246	-0.282012	J	COG0009	Putative translation factor (SUA5)	Cytoplasmic	8.96	0.138	N	N	0.1	no
A4SKU0	Segregation and condensation protein B	scpB ASA_1412	189	ASA_1412																							29.124	1	16.83	1	0.791173	0	7581000	625740	10746000	421510	-0.50334	0.569996	K	COG1386	Predicted transcriptional regulator containing the HTH domain	Cytoplasmic	9.26	0.141	N	N
A4SKU1	Pseudouridine synthase (EC 5.4.99.-)	rluB ASA_1413	307	ASA_1413																							282.793	222.28	194.625	127.645	0.539049	0.800241	262290000	38726000	264010000	30307000	-0.00942977	0.353651	J	COG1187	16S rRNA uridine-516 pseudouridylate synthase and related pseudouridylate synthases	Cytoplasmic	9.97	0.102	N	N
A4SKU2	Acyl-CoA thioesterase II	tesB ASA_1414	287	ASA_1414																							65.531	20.427	41.687	29.312	0.65258	-0.521014	40739000	1317500	24996000	2091600	0.704713	-0.666804	I	COG1946	Acyl-CoA thioesterase	Cytoplasmic	9.97	0.108	N	N
A4SKU3	Proton/sodium-glutamate symport protein	ASA_1415	392	ASA_1415																							1	49.084	1	41.432	0	0.244507	1	29309000	1	8867900	0	1.72468	C	COG1301	Na+/H+-dicarboxylate symporters	CytoplasmicMembrane	10	0.163	N	N
A4SKU4	Transcriptional regulator, TetR family	ASA_1417	213	ASA_1417																							1	1	10.986	1	-3.45759	0	1	1	1	3273700	0	-21.6425	K	COG1309	Transcriptional regulator	Cytoplasmic	9.97	0.285	N	?
A4SKU7	Outer membrane protein OprM	oprM ASA_1420	468	ASA_1420																							1	39.747	1	49.621	0	-0.320105	9711000	4706800	10175000	4154000	-0.067337	0.180245	MN	COG1538	Outer membrane protein	OuterMembrane	10	0.608	Y	N
A4SKU9	dTDP-glucose 4,6-dehydratase (EC 4.2.1.46)	rfbB ASA_1422	366	ASA_1422																							443.331	323.045	378.337	347.37	0.228712	-0.104738	547370000	143350000	456220000	127780000	0.262787	0.16588	M	COG1088	dTDP-D-glucose 4,6-dehydratase	Cytoplasmic	9.97	0.155	N	N
A4SKV0	dTDP-4-dehydrorhamnose reductase	rfbD ASA_1423	295	ASA_1423																							177.996	138.517	244.478	184.754	-0.45786	-0.415543	232820000	133210000	200870000	151870000	0.212953	-0.189135	M	COG1091	dTDP-4-dehydrorhamnose reductase	Cytoplasmic	9.26	0.125	N	N
A4SKV1	Glucose-1-phosphate thymidylyltransferase (EC 2.7.7.24)	rfbA ASA_1424	292	ASA_1424	36.979	1	19.888	1	0.894808	0	3176700	1	4394100	1	-0.468039	0	6		5		2.3902e-30		4		3		526.237	451.124	606.234	415.366	-0.204162	0.119141	482430000	295540000	450570000	303460000	0.0985684	-0.038153	M	COG1209	dTDP-glucose pyrophosphorylase	Cytoplasmic	9.26	0.206	N	N	0.2	no
A4SKV2	dTDP-4-dehydrorhamnose 3,5-epimerase	rfbC ASA_1425	183	ASA_1425	31.465	1	1	1	4.97568	0	4307900	5630900	2970700	3540100	0.536182	0.669575	6	3	3	2	1.4231e-10	0.00014649	7	2	1	2	681.455	670.401	647.281	447.034	0.0742262	0.58464	1000900000	384220000	959690000	268700000	0.0606575	0.515936	M	COG1898	dTDP-4-dehydrorhamnose 3,5-epimerase and related enzymes	Unknown	2	0.108	N	N	0.35	no
A4SKV3	ABC-2 type transporter, permease protein	ASA_1426	261	ASA_1426																													1	16033000	1	13218000	0	0.27854	M	COG1682	ABC-type polysaccharide/polyol phosphate export systems, permease component	CytoplasmicMembrane	10	0.113	N	N
A4SKV4	S-protein secretion component E	spsE ASA_1427	552	ASA_1427																							61.559	47.483	45.25	41.765	0.444052	0.185117	75788000	24880000	97246000	25785000	-0.359669	-0.0515456	N	COG2804	Predicted ATPases involved in pili biogenesis, PilB homologs	Cytoplasmic	9.54	0.094	N	N
A4SKV5	S-protein secretion component F	spsF ASA_1428	395	ASA_1428																							1	18.631	1	1	0	4.21963	1	5098900	9009400	7130900	-23.103	-0.483898	N	COG1459	General secretory pathway protein F	CytoplasmicMembrane	10	0.186	N	N
A4SKV6	S-protein secretion component G	spsG ASA_1429	143	ASA_1429																							215.12	151.961	213.293	341.591	0.012305	-1.16857	48162000	60616000	44486000	113140000	0.114544	-0.900339	N	COG2165	General secretory pathway proteins G and H and related periplasmic/secreted proteins	CytoplasmicMembrane	9.82	0.108	N	N
A4SKV7	Putative uncharacterized protein	ASA_1430	131	ASA_1430																													1	1	1	218480	0	-17.7371	-	-	-	Unknown	2	0.199	N	N
A4SKV9	S-protein secretion component J	spsJ ASA_1432	235	ASA_1432																							17.542	1	11.374	1	0.625074	0	19478000	1269900	13645000	1037600	0.513473	0.291465	-	-	-	Unknown	2	0.107	N	N
A4SKW0	S-protein secretion component K	spsK ASA_1433	288	ASA_1433																							15.036	1	1	1	3.91035	0	13462000	1	11860000	1	0.182789	0	-	-	-	Unknown	2	0.16	N	N
A4SKW1	Putative uncharacterized protein	ASA_1434	371	ASA_1434																							58.449	78.76	97.986	89.094	-0.745397	-0.177865	57046000	21676000	54576000	27319000	0.0638591	-0.333806	-	-	-	Cytoplasmic	8.96	0.142	N	N
A4SKW2	Putative uncharacterized protein	ASA_1435	209	ASA_1435																							30.736	1	42.114	1	-0.45437	0	25985000	15767000	22225000	10879000	0.225496	0.535362	-	-	-	CytoplasmicMembrane	9.82	0.092	N	N
A4SKW3	Putative uncharacterized protein	ASA_1436	147	ASA_1436																							37.258	23.969	12.205	41.031	1.61008	-0.775545	5325900	8669600	5533700	8868500	-0.0552191	-0.0327247	-	-	-	Unknown	2	0.193	N	N
A4SKW4	S-protein secretion component D	spsD ASA_1437	719	ASA_1437																							435.043	800.155	522.878	787.528	-0.265316	0.0229483	264770000	534710000	336990000	418300000	-0.347966	0.354219	N	COG1450	General secretory pathway protein D	OuterMembrane	10	0.722	Y	N
A4SKW5	Tetragonal surface virulence array protein VapA	vapA ASA_1438	502	ASA_1438	2585.41	6342.92	23360.5	20107.1	-3.17561	-1.66449	49637000	924270000	6764800000	15007000000	-7.09049	-4.02118	35	39	42	40	0	0	284	1203	2096	3044	62678.6	39297.5	55828.8	37944	0.166963	0.0505664	97701000000	17860000000	94055000000	17479000000	0.0548687	0.0311094	-	-	-	Unknown	7	0.889	Y	N	-0.01	no
A4SKW6	ABC-type transporter protein AbcA	abcA ASA_1439	438	ASA_1439																							262.779	91.417	283.325	142.277	-0.108608	-0.638168	48031000	9606900	60226000	10741000	-0.326421	-0.160985	G	COG1134	ABC-type polysaccharide/polyol phosphate transport system, ATPase component	CytoplasmicMembrane	7.88	0.123	N	N
A4SKW7	Sulfotransferase domain protein	ASA_1440	248	ASA_1440																							184.2	111.368	162.646	96.749	0.179538	0.203016	155350000	27767000	137970000	25185000	0.171168	0.140807	-	-	-	Cytoplasmic	8.96	0.135	N	N
A4SKW8	Glycosyl transferase, group 2 family protein	ASA_1441	1103	ASA_1441																							1619.84	1456.52	1409.9	1467.1	0.200258	-0.0104427	600260000	1209800000	304750000	993860000	0.977961	0.283654	-	-	-	Unknown	4.99	0.226	N	N
A4SKW9	UDP-N-acetylglucosamine 2-epimerase (EC 5.1.3.14)	wecB ASA_1442	370	ASA_1442	38.66	20.734	12.331	10.434	1.64855	0.990706	3105200	9466500	1	4102900	21.5663	1.20619	4	6	3	6	1.4085e-30	9.1798e-24	2	7	0	5	1275.82	1252.12	1264.46	1402.75	0.0129023	-0.163883	1639300000	314240000	1646000000	302690000	-0.00588444	0.0540258	M	COG0381	UDP-N-acetylglucosamine 2-epimerase	Cytoplasmic	9.97	0.208	N	N	0.04	no
A4SKX0	Glycosyltransferase	ASA_1443	355	ASA_1443																							47.424	23.396	46.474	12.283	0.0291935	0.929599	45022000	8731900	51788000	12544000	-0.201988	-0.52263	M	COG0438	Predicted glycosyltransferases	Unknown	2	0.242	N	N
A4SKX1	Putative uncharacterized protein	ASA_1444	457	ASA_1444																							1	98.591	49.544	102.556	-5.63064	-0.056884	23551000	67047000	31099000	56486000	-0.40108	0.247279	-	-	-	CytoplasmicMembrane	10	0.137	N	?
A4SKX2	O-antigen acetylase	oac ASA_1445	348	ASA_1445																							1	44.606	1	42.436	0	0.0719491	1	13254000	1	11174000	0	0.246282	I	COG1835	Predicted acyltransferases	CytoplasmicMembrane	10	0.146	N	N
G7CYP8	Glycosyl transferase family protein	IYQ_18501	288	ASA_1447																							1	1	27.91	1	-4.80271	0	19894000	1315600	17734000	10793000	0.165815	-3.0363	R	COG1216	Predicted glycosyltransferases	Unknown	2	0.173	N	N
A4SKX4	UDP-sugar epimerase	ASA_1448	318	ASA_1448																							64.699	1	48.179	1	0.425339	0	17904000	6415600	11057000	7327400	0.695322	-0.191717	MG	COG0451	Nucleoside-diphosphate-sugar epimerases	Unknown	2	0.156	N	N
G7CYP5	Polysaccharide biosynthesis protein WbgZ	IYQ_18486	661	ASA_1450	1	1	1	52.817	0	-5.72293																	1	132.386	1	115.018	0	0.202891	15693000	78361000	15088000	54508000	0.0567196	0.523668	MG	COG1086	Predicted nucleoside-diphosphate sugar epimerases	CytoplasmicMembrane	9.16	0.142	N	N	0.39	no
A4SKY4	UPF0502 protein ASA_1460	ASA_1460	217	ASA_1460																							306.276	190.386	475.207	221.049	-0.633724	-0.215439	318060000	81353000	342970000	100720000	-0.108783	-0.308083	S	COG3132	Uncharacterized BCR	Cytoplasmic	8.96	0.104	N	N
A4SKY5	SWI/SNF family helicase	ASA_1461	1280	ASA_1461																							101.397	250.713	178.403	276.861	-0.815125	-0.143125	19762000	116850000	31719000	141930000	-0.682618	-0.280522	KL	COG0553	Superfamily II DNA/RNA helicases, SNF2 family	CytoplasmicMembrane	9.82	0.148	N	N
A4SKY9	Succinylglutamate desuccinylase (EC 3.5.1.96)	astE ASA_1466	341	ASA_1466																							77.779	83.57	111.961	168.573	-0.525544	-1.01232	61930000	36472000	141090000	67072000	-1.18791	-0.878921	E	COG2988	Succinylglutamate desuccinylase	Cytoplasmic	9.97	0.1	N	N
A4SKZ3	Cold shock protein	cspX ASA_1471	69	ASA_1471	20.095	68.6	43.783	74.793	-1.12353	-0.124695	18590000	80514000	20412000	174560000	-0.134891	-1.11641	2	3	2	3	1.8411e-16	1.7707e-45	3	17	6	19	452.782	348.807	420.126	358.021	0.107995	-0.0376152	316390000	347080000	166610000	305000000	0.925229	0.186459	K	COG1278	Cold shock proteins	Cytoplasmic	9.26	0.129	N	N	0.14	no
A4SKZ5	Putative uncharacterized protein	ASA_1473	82	ASA_1473																							1	33.418	40.803	77.963	-5.3506	-1.22216	1	5357000	1	13398000	0	-1.32252	-	-	-	Unknown	2	0.093	N	N
A4SKZ6	Putative uncharacterized protein	ASA_1474	185	ASA_1474																							159.25	71.383	225.982	84.334	-0.504914	-0.240534	108560000	38597000	118570000	43536000	-0.127246	-0.17372	-	-	-	Unknown	2	0.336	N	N
A4SKZ7	Putative uncharacterized protein	ASA_1475	156	ASA_1475																													4159300	1	3069500	1	0.438337	0	-	-	-	Cytoplasmic	8.96	0.113	N	N
A4SL00	Pseudouridine synthase (EC 5.4.99.-)	rsuA ASA_1480	230	ASA_1480																							82.208	54.565	59.972	64.63	0.45499	-0.244228	83691000	23279000	67370000	19447000	0.312966	0.259481	J	COG1187	16S rRNA uridine-516 pseudouridylate synthase and related pseudouridylate synthases	Cytoplasmic	9.97	0.101	N	N
A4SL02	ABC-type oligopeptide transporter, periplasmic binding protein	ASA_1482	550	ASA_1482	1	11.419	1	80.093	0	-2.81024	1	2183800	129210	7829200	-16.9794	-1.84202	1	6	2	8	0.0037014	1.0021e-35	0	1	2	11													EP	COG0747	ABC-type dipeptide/oligopeptide/nickel transport systems, periplasmic components	Periplasmic	9.76	0.765	Y	N	0.05	no
G7CZZ7	Phosphodiesterase	IYQ_20886	180	ASA_1483																													27150000	7463300	15776000	4811700	0.783221	0.633267	R	COG0622	Predicted phosphoesterase	Unknown	2	0.198	N	N
A4SL07	Two-component system chemotaxis response regulator CheV	cheV ASA_1487	303	ASA_1487																							1	42.283	43.641	75.015	-5.44761	-0.827101	1	12801000	18524000	17873000	-24.1429	-0.481525	N	COG0835	Chemotaxis signal transduction protein	Cytoplasmic	9.97	0.166	N	N
A4SL08	Chemotaxis methyltransferase CheR	cheR ASA_1488	274	ASA_1488																							96.08	39.333	97.587	54.192	-0.0224528	-0.46234	62832000	27785000	69987000	31340000	-0.155587	-0.173699	NT	COG1352	Methylase of chemotaxis methyl-accepting proteins	Cytoplasmic	9.26	0.136	N	N
A4SL19	Magnesium transporter	mgtE ASA_1500	452	ASA_1500																													1	5611900	11348000	7928200	-23.4359	-0.498504	P	COG2239	Mg/Co/Ni transporter MgtE (contains CBS domain)	CytoplasmicMembrane	10	0.278	N	N
A4SL20	Exopolyphosphatase	ppx ASA_1501	496	ASA_1501																							1	1	31.316	1	-4.96883	0	23148000	4675700	33190000	4043000	-0.519861	0.209756	FP	COG0248	Exopolyphosphatase	Cytoplasmic	9.97	0.103	N	N
A4SL21	Polyphosphate kinase (EC 2.7.4.1) (ATP-polyphosphate phosphotransferase) (Polyphosphoric acid kinase)	ppk ASA_1502	689	ASA_1502																							82.401	287.803	110.982	282.111	-0.429592	0.0288187	106990000	152610000	128570000	164260000	-0.265078	-0.106132	P	COG0855	Polyphosphate kinase	Cytoplasmic	8.96	0.111	N	N
A4SL22	Putative uncharacterized protein	ASA_1503	170	ASA_1503																							300.924	278.6	309.293	218	-0.039575	0.353867	52370000	46878000	1	40039000	25.6422	0.227505	E	COG2716	Glycine cleavage system regulatory protein	Cytoplasmic	9.26	0.107	N	N
A4SL23	Putative uncharacterized protein	ASA_1504	289	ASA_1504																							150.277	99.584	168.092	60.179	-0.161627	0.726654	81619000	5269300	92178000	4711400	-0.175517	0.161455	L	COG0551	Zn-finger domain associated with topoisomerase type I	Cytoplasmic	8.96	0.117	N	N
A4SL26	Putative uncharacterized protein	ASA_1508	253	ASA_1508																							35.885	23.851	30.897	23.373	0.215914	0.0292068	66916000	24794000	98146000	25089000	-0.552578	-0.0170639	S	COG0327	Uncharacterized ACR	Cytoplasmic	9.97	0.136	N	N
A4SL27	Folate-dependent phosphoribosylglycinamide formyltransferase	purN ASA_1509	212	ASA_1509																							67.295	38.216	75.544	27.762	-0.166818	0.461065	160380000	34579000	124330000	37817000	0.36732	-0.129139	F	COG0299	Folate-dependent phosphoribosylglycinamide formyltransferase PurN	Cytoplasmic	9.26	0.316	N	N
A4SL28	Phosphoribosylformylglycinamidine cyclo-ligase (EC 6.3.3.1) (AIR synthase) (AIRS) (Phosphoribosyl-aminoimidazole synthetase)	purM ASA_1510	345	ASA_1510	21.653	10.97	1	1	4.4365	3.45549	8498700	9760500	8490900	7282400	0.0013247	0.422541	3	4	3	4	2.4384e-25	4.9572e-25	3	8	2	4	413.652	344.59	496.16	475.366	-0.262388	-0.464158	1333900000	446320000	1479100000	760180000	-0.149069	-0.768263	F	COG0150	Phosphoribosylaminoimidazol (AIR) synthetase	Cytoplasmic	9.97	0.112	N	N	0.21	no
A4SL29	Uracil phosphoribosyltransferase (EC 2.4.2.9) (UMP pyrophosphorylase) (UPRTase)	upp ASA_1511	208	ASA_1511	86.385	11.02	10.1	1	3.09643	3.46205	53739000	4924900	10848000	1286700	2.30854	1.93642	6	2	5	3	3.2993e-61	1.2739e-10	8	4	3	4	791.339	662.139	832.167	675.625	-0.0725772	-0.0290886	1573500000	383540000	1242300000	351390000	0.340964	0.126304	F	COG0035	Uracil phosphoribosyltransferase	Cytoplasmic	9.97	0.118	N	N	0.03	no
A4SL30	Putative uncharacterized protein	ASA_1512	339	ASA_1512																							156.548	195.571	261.166	224.797	-0.738362	-0.20093	181020000	49331000	307700000	57026000	-0.765375	-0.209125	S	COG3249	Uncharacterized BCR	Unknown	2.5	0.858	Y	N
A4SL31	DnaA-like protein hda	hda ASA_1513	233	ASA_1513																							154.58	48.912	126.194	1	0.29271	5.61212	63328000	22657000	46818000	18320000	0.43578	0.306537	L	COG0593	ATPase involved in DNA replication initiation	Cytoplasmic	9.26	0.101	N	N
A4SL32	Isocitrate lyase	aceA ASA_1514	437	ASA_1514	1	1	1	74.68	0	-6.22265	1	464300	1	6132000	0	-3.72323		5		8		5.4725e-33		0		14	1	1	43.916	55.283	-5.45667	-5.78876	5646400	1323300	24885000	3475500	-2.13987	-1.39308	C	COG2224	Isocitrate lyase	Cytoplasmic	9.97	0.098	N	N	0.08	no
A4SL33	Malate synthase (EC 2.3.3.9)	aceB ASA_1515	535	ASA_1515																													1	1	1	771560	0	-19.5574	C	COG2225	Malate synthase	Cytoplasmic	9.97	0.141	N	N
A4SL35	Cytosine/adenosine deaminase	ASA_1518	199	ASA_1518																							1	1	12.158	1	-3.60383	0	2415300	1	5388000	1	-1.15755	0	FJ	COG0590	Cytosine/adenosine deaminases	Cytoplasmic	9.26	0.112	N	?
A4SL36	ABC-type phosphate transporter, permease component	pstC ASA_1519	745	ASA_1519																													1	6663000	1	7881700	0	-0.242335	P	COG0573	ABC-type phosphate transport system, permease component	Unknown	2	0.113	N	N
A4SL38	ABC-type phosphate transporter, ATP-binding protein	pstB ASA_1521	272	ASA_1521																							18.744	1	20.337	1	-0.117678	0	10421000	6587200	13520000	13731000	-0.375601	-1.0597	P	COG1117	ABC-type phosphate transport system, ATPase component	CytoplasmicMembrane	10	0.142	N	N
A4SL39	Phosphate transport system regulatory protein PhoU	phoU ASA_1522	236	ASA_1522																							43.308	29.177	49.036	1	-0.179208	4.86676	21827000	21610000	38249000	15190000	-0.809308	0.508577	P	COG0704	Phosphate uptake regulator	CytoplasmicMembrane	10	0.101	N	N
A4SL40	Hemolysin	ASA_1523	439	ASA_1523																							1	86.662	1	99.528	0	-0.199703	17888000	45227000	25239000	39302000	-0.496663	0.202582	N	COG1253	Hemolysins and related proteins containing CBS domains	CytoplasmicMembrane	10	0.203	N	N
G7CZV7	Putative uncharacterized protein	IYQ_20660	179	ASA_1524																							300.614	166.275	306.074	185.384	-0.0259683	-0.156945	270160000	87379000	403100000	81120000	-0.577324	0.107229	-	-	-	Unknown	2.5	0.594	Y	?
A4SL44	ABC-type amino acid transporter	ASA_1528	249	ASA_1528																													24678000	1	362740	1	6.08815	0	E	COG1126	ABC-type polar amino acid transport system, ATPase component	CytoplasmicMembrane	10	0.106	N	N
A4SL45	ABC-type amino acid transporter, permease protein	ASA_1529	319	ASA_1529																							1	29.388	1	37.641	0	-0.357078	1	14436000	2943300	12822000	-21.489	0.17105	E	COG0765	ABC-type amino acid transport system, permease component	CytoplasmicMembrane	10	0.186	N	N
A4SL46	ABC-type amino acid transporter, periplasmic binding protein	ASA_1530	260	ASA_1530	29.238	1	11.628	1	1.33024	0	643800	1	1095000	1	-0.766246	0	3	2	3	2	1.4247e-17	4.4497e-06	2	0	2	0	251.074	384.57	262.842	335.94	-0.0660832	0.195043	134990000	62097000	130690000	58535000	0.0467038	0.0852241	E	COG0834	ABC-type amino acid transport system, periplasmic component	Periplasmic	10	0.767	Y	N	0.29	no
A4SL50	Two-component system response regulator UhpA	uhpA ASA_1534	196	ASA_1534																													25187000	1	24590000	1	0.0346076	0	TK	COG2197	Response regulator containing a CheY-like receiver domain and an HTH DNA-binding domain	Cytoplasmic	9.97	0.101	N	N
A4SL51	Transcription elongation factor GreA/GreB	ASA_1535	131	ASA_1535							1761300	1	165730	1	3.40973	0	3		3		0.00053028		3		1		23.468	32.957	59.756	61.564	-1.34839	-0.901502	5968700	13238000	7939600	16008000	-0.41165	-0.274108	K	COG0782	Transcription elongation factor	Cytoplasmic	9.97	0.099	N	N	0.24	no
A4SL56	Ribosome biogenesis GTPase A	ASA_1540	316	ASA_1540																							154.927	19.151	162.088	25.304	-0.0651887	-0.401946	129940000	13389000	99865000	12999000	0.379795	0.0426476	R	COG1161	Predicted GTPases	Cytoplasmic	8.96	0.099	N	N
A4SL58	Putative uncharacterized protein	ASA_1542	252	ASA_1542	156.183	209.577	82.467	212.265	0.921349	-0.0183861	69520000	130890000	28570000	58192000	1.28293	1.16946	6	9	6	9	1.472e-132	9.483e-126	7	28	5	32	1512.46	1659.12	1508.39	1658.87	0.00388751	0.000223492	992670000	532090000	1132300000	586930000	-0.18987	-0.141518	S	COG3110	Uncharacterized BCR	Periplasmic	9.84	0.294	N	N	0	no
A4SL60	Outer membrane porin II (OmpK40)	ompII ASA_1544	352	ASA_1544	55.859	51.98	1	1	5.80372	5.69988	14711000	24992000	2939700	205550	2.32315	6.92583	8	7	8	6	4.5752e-23	7.6879e-85	10	16	1	0	10329.2	12381.3	13335.1	14392.1	-0.368496	-0.217123	14365000000	4858800000	20094000000	5132500000	-0.484207	-0.0790617	-	-	-	OuterMembrane	10	0.86	Y	?	0.02	no
A4SL62	Aspartate aminotransferase	aspC ASA_1546	396	ASA_1546																							174.954	266.724	181.586	377.996	-0.0536773	-0.503023	111300000	47412000	80948000	58236000	0.459386	-0.296659	E	COG1448	Aspartate/aromatic aminotransferase	Cytoplasmic	9.26	0.125	N	N
A4SL67	Lipid A export ATP-binding/permease	msbA ASA_1551	589	ASA_1551																							475.362	801.209	779.422	877.539	-0.713378	-0.131285	271840000	389910000	307110000	294240000	-0.175998	0.406148	Q	COG1132	ABC-type multidrug/protein/lipid transport system, ATPase component	Cytoplasmic	8.96	0.107	N	?
A4SL68	Tetraacyldisaccharide 4'-kinase (EC 2.7.1.130) (Lipid A 4'-kinase)	lpxK ASA_1552	331	ASA_1552																													16521000	7111700	13528000	4236400	0.288352	0.747356	N	COG1663	Lipid A biosynthesis protein LpxK, tetraacyldisaccharide-1-P 4'-kinase	Unknown	2	0.154	N	?
A4SL70	3-deoxy-manno-octulosonate cytidylyltransferase (EC 2.7.7.38) (CMP-2-keto-3-deoxyoctulosonic acid synthase) (CKS) (CMP-KDO synthase)	kdsB ASA_1554	259	ASA_1554	10.561	1	1	1	3.40067	0	538970	1	1	1	19.0398	0	2		1		3.3172e-10		2		0		122.261	88.211	97.483	65.756	0.326742	0.423836	145500000	28620000	103790000	25757000	0.487352	0.152059	M	COG1212	CMP-2-keto-3-deoxyoctulosonic acid synthetase	Cytoplasmic	9.97	0.188	N	N	0.16	no
A4SL71	Two-component system response regulator	ASA_1555	214	ASA_1555	13.515	1	1	1	3.75649	0	3198200	1	1	1	21.6088	0	2		0		1.4078e-05		2		0		680.513	437.229	709.434	454.855	-0.0600458	-0.0570176	241720000	77806000	238470000	90851000	0.0195291	-0.223621	TK	COG2197	Response regulator containing a CheY-like receiver domain and an HTH DNA-binding domain	Cytoplasmic	9.97	0.107	N	N	0.2	no
A4SL72	UvrABC system protein C (Protein UvrC) (Excinuclease ABC subunit C)	uvrC ASA_1556	616	ASA_1556																							10.831	1	1	18.117	3.43709	-4.17927	1	2377300	1	5916600	0	-1.31544	L	COG0322	Nuclease subunit of the excinuclease complex	Cytoplasmic	9.97	0.105	N	N
A4SL73	CDP-diacylglycerol--glycerol-3-phosphate3-phosphatidyltransferase	pgsA ASA_1557	184	ASA_1557																							1	39.087	1	29.905	0	0.386302	37492000	55575000	72087000	58646000	-0.943156	-0.0775967	I	COG0558	Phosphatidylglycerophosphate synthase	CytoplasmicMembrane	10	0.136	N	N
A4SL78	Putative uncharacterized protein	ASA_1565	343	ASA_1565																							166.763	68.525	151.308	117.568	0.140311	-0.778793	359000000	80238000	339600000	87473000	0.0801474	-0.124552	-	-	-	Unknown	2	0.095	N	N
A4SL79	Putative uncharacterized protein	ASA_1566	178	ASA_1566																							1	22.982	1	25.143	0	-0.129652							-	-	-	CytoplasmicMembrane	10	0.149	N	N
A4SLA6	Putative uncharacterized protein	ASA_1593	347	ASA_1593																							1	1	16.483	22.433	-4.04291	-4.48755	9531900	7138000	17629000	6324200	-0.887115	0.174637	-	-	-	Cytoplasmic	8.96	0.104	N	N
A4SLA7	Putative uncharacterized protein	ASA_1594	229	ASA_1594																							38.824	84.85	58.03	100.945	-0.57985	-0.250583	117190000	74514000	172390000	75072000	-0.556827	-0.0107634	-	-	-	CytoplasmicMembrane	9.82	0.169	N	N
A4SLB7	Phage repressor	ASA_1604	227	ASA_1604																							53.369	1	40.036	17.949	0.414704	-4.16583	13763000	11285000	14849000	11740000	-0.109571	-0.057026	K	COG2932	Predicted transcriptional regulator	Unknown	2	0.327	N	?
A4SLB8	Phage protein	ASA_1605	550	ASA_1605																							40.251	103.603	18.909	134.531	1.08995	-0.376873	54170000	45097000	23360000	45756000	1.21345	-0.0209295	D	COG1196	Chromosome segregation ATPases	Cytoplasmic	8.96	0.096	N	N
A4SLB9	Phage integrase	intT ASA_1606	351	ASA_1606																													1	16813000	1	1	0	24.0031	L	COG0582	Integrase	Cytoplasmic	9.97	0.112	N	N
A4SLC6	Peptidyl-prolyl cis-trans isomerase (EC 5.2.1.8)	ppiB ASA_1614	165	ASA_1614	188.549	118.172	107.432	192.671	0.811516	-0.705251	25194000	25549000	30561000	123190000	-0.278612	-2.26955	8	11	8	11	2.6051e-68	8.7639e-103	10	43	10	64	934.102	1375.25	1126.28	959.548	-0.269919	0.519263	108230000	79776000	71992000	207430000	0.588192	-1.3786	O	COG0652	Peptidyl-prolyl cis-trans isomerase (rotamase) - cyclophilin family	Cytoplasmic	9.26	0.102	N	N	0.46	yes	0.96826
A4SLC7	Cysteine--tRNA ligase (EC 6.1.1.16) (Cysteinyl-tRNA synthetase)	cysS ASA_1615	458	ASA_1615	1	1	18.466	1	-4.2068	0																	656.743	510.341	653.002	442.387	0.00824151	0.206153	364580000	90444000	396670000	87070000	-0.121704	0.0548491	J	COG0215	Cysteinyl-tRNA synthetase	Cytoplasmic	9.97	0.123	N	N	0.01	no
A4SLC9	Putative uncharacterized protein	ASA_1617	491	ASA_1617	45.743	1	1	1	5.51548	0																							1	508580	1	634320	0	-0.318736	L	COG3593	Predicted ATP-dependent endonuclease of the OLD family	Unknown	2	0.11	N	N	0.23	no
A4SLD5	Membrane protein	ASA_1624	167	ASA_1624																							1	1	36.09	1	-5.17353	0	445690	7747200	5211400	7303600	-3.54756	0.0850672	-	-	-	Unknown	2	0.181	N	?
A4SLD6	Putative uncharacterized protein	ASA_1625	335	ASA_1625																							1	1	1	59.856	0	-5.90342	15238000	23124000	22174000	21484000	-0.541195	0.106128	-	-	-	CytoplasmicMembrane	10	0.11	N	N
A4SLD7	Putative uncharacterized protein	ASA_1626	312	ASA_1626																							1	1	1	25.24	0	-4.65764	8732100	14366000	17526000	14047000	-1.0051	0.0323964	-	-	-	CytoplasmicMembrane	10	0.18	N	N
A4SLE4	Glucose-1-phosphate adenylyltransferase 2 (EC 2.7.7.27) (ADP-glucose pyrophosphorylase 2) (ADP-glucose synthase 2)	glgC glgC2 ASA_1633	423	ASA_1633																							32.169	39.166	25.84	109.211	0.316065	-1.47944	10861000	12671000	12367000	20861000	-0.187339	-0.719278	G	COG0448	ADP-glucose pyrophosphorylase	Cytoplasmic	8.96	0.188	N	N
A4SLE7	Extracellular solute-binding protein, putative	ASA_1636	243	ASA_1636	1	1	1	11.039	0	-3.46454	569290	1962000	1	2269100	19.1188	-0.209795	2	4	2	4	1.7003e-08	6.5651e-24	2	1	1	6													E	COG0834	ABC-type amino acid transport system, periplasmic component	Unknown	2.5	0.609	Y	?	0.08	no
A4SLF0	Phospho-2-dehydro-3-deoxyheptonate aldolase (EC 2.5.1.54) (3-deoxy-D-arabino-heptulosonate 7-phosphate synthase) (DAHP synthase) (Phospho-2-keto-3-deoxyheptonate aldolase)	aroH ASA_1639	353	ASA_1639																							165.405	114.06	140.365	148.704	0.23682	-0.382651	130190000	43780000	148210000	48289000	-0.187024	-0.141423	E	COG0722	3-Deoxy-D-arabino-heptulosonate 7-phosphate (DAHP) synthase	Cytoplasmic	9.97	0.157	N	?
A4SLF2	Phosphoglycerate dehydrogenase	serA ASA_1641	410	ASA_1641																							1185.4	1107.58	829.077	1109.73	0.515794	-0.00279259	1152600000	225550000	2073200000	296800000	-0.846967	-0.396044	E	COG0111	Phosphoglycerate dehydrogenase and related dehydrogenases	Cytoplasmic	9.97	0.128	N	N
A4SLF3	Ribose-5-phosphate isomerase A (EC 5.3.1.6) (Phosphoriboisomerase A) (PRI)	rpiA ASA_1642	217	ASA_1642	40.986	1	15.452	1	1.40734	0	7101300	664330	4547200	1	0.643105	19.3415	5	1	5	3	1.5153e-32	4.9404e-10	5	0	3	4	353.223	345.098	367.022	332.026	-0.0552873	0.0557099	124790000	51617000	237840000	52305000	-0.930489	-0.0191026	G	COG0120	Ribose 5-phosphate isomerase	Cytoplasmic	8.96	0.172	N	?	-0.09	no
A4SLF8	Dihydrodipicolinate reductase (DHPR) (EC 1.3.1.26)	dapB ASA_1647	270	ASA_1647																							271.668	314.449	272.801	315.403	-0.00600429	-0.00437034	57287000	43432000	36248000	55950000	0.660306	-0.36538	E	COG0289	Dihydrodipicolinate reductase	Cytoplasmic	9.97	0.15	N	N
A4SLF9	Carbamoyl-phosphate synthase small chain (EC 6.3.5.5) (Carbamoyl-phosphate synthetase glutamine chain)	carA ASA_1648	383	ASA_1648																							684.259	690.94	517.858	495.889	0.401986	0.478543	573180000	159040000	701000000	108670000	-0.290426	0.549436	EF	COG0505	Carbamoylphosphate synthase small subunit	Cytoplasmic	9.97	0.117	N	N
G7CUC4	Carbamoyl-phosphate synthase large chain (EC 6.3.5.5) (Carbamoyl-phosphate synthetase ammonia chain)	carB IYQ_10412	1074	ASA_1649	9.021	15.788	1	30.527	3.17329	-0.951257	1	15416000	1	39751000	0	-1.36656		5		4		1.6214e-30		2		4	4258.5	3122.79	4236.88	3544.45	0.0073424	-0.182725	1710200000	2836600000	1736100000	3815300000	-0.021685	-0.427634	EF	COG0458	Carbamoylphosphate synthase large subunit (split gene in MJ)	Unknown	4.99	0.234	N	?	0.15	no
A4SLG8	ATP-dependent RNA helicase, DEAD box family	ASA_1658	431	ASA_1658																							195.526	64.417	146.92	68.45	0.41233	-0.0876091	69759000	6658500	133030000	7791900	-0.9313	-0.226778	LKJ	COG0513	Superfamily II DNA and RNA helicases	Cytoplasmic	9.97	0.123	N	N
A4SLG9	Putative uncharacterized protein	ASA_1659	214	ASA_1659																													6876400	1823600	7716400	2125800	-0.166274	-0.221217	-	-	-	Unknown	2	0.14	N	N
A4SLH3	O-methyltransferase	ASA_1664	215	ASA_1664																							62.848	28.887	64.039	17.299	-0.0270839	0.739732	15833000	3693200	20053000	3140500	-0.340883	0.233877	QR	COG0500	SAM-dependent methyltransferases	Unknown	2	0.099	N	N
A4SLH5	Glutamate synthase small subunit	gltD ASA_1666	471	ASA_1666																							68.794	192.695	42.753	96.908	0.686257	0.991631	35168000	34308000	19028000	22967000	0.886139	0.578983	ER	COG0493	NADPH-dependent glutamate synthase beta chain and related oxidoreductases	Cytoplasmic	9.97	0.111	N	N
A4SLH6	Glutamate synthase, large subunit	gltB ASA_1667	1496	ASA_1667																							858.531	1651.56	739.437	1638.06	0.215443	0.0118394	356920000	2012100000	303980000	2104300000	0.231624	-0.0646384	E	COG0067, COG0069	Glutamate synthase domain 1, Glutamate synthase domain 2	Cytoplasmic	9.26	0.109	N	N
A4SLH8	Toxin secretion ATP-binding protein, HlyB	ASA_1669	714	ASA_1669																							1	63.836	1	85.801	0	-0.426624	1	79437000	1	50002000	0	0.667825	Q	COG2274	ABC-type bacteriocin/lantibiotic exporters, contain an N-terminal double-glycine peptidase domain	CytoplasmicMembrane	10	0.179	N	N
A4SLH9	Secretion protein, HlyD family	ASA_1670	472	ASA_1670																													3488700	1	1	1	21.7343	0	Q	COG0845	Membrane-fusion protein	CytoplasmicMembrane	9.99	0.246	N	N
A4SLI0	Type I secretion outer membrane protein, TolC	tolC ASA_1671	446	ASA_1671																							4486.81	2334.44	2113.48	1946.34	1.08607	0.262314	4907500000	213910000	3995700000	196300000	0.29654	0.123944	MN	COG1538	Outer membrane protein	OuterMembrane	10	0.689	Y	N
G7CUE6	Periplasmic protein	IYQ_10532	253	ASA_1672							1	3659000	1	1112600	0	1.71751		3		2		0.00047803		3		4													S	COG3672	Predicted periplasmic protein	CytoplasmicMembrane	9.82	0.182	N	N	0.12	no
A4SLI2	GGDEF/EAL protein	ASA_1673	641	ASA_1673																							325.049	252.19	398.419	394.139	-0.293629	-0.644193	321830000	37060000	405050000	43754000	-0.331801	-0.239552	T	COG2200, COG2199	EAL domain, GGDEF domain	CytoplasmicMembrane	9.99	0.282	N	N
A4SLI5	Putative uncharacterized protein	ASA_1676	185	ASA_1676	33.353	1	33.153	1	0.00867711	0	1	1	4646600	1	-22.1477	0	2		2		2.2656e-05		3		2														-	-	-	Unknown	2	0.11	N	N	0.34	no	0.99999
A4SLI6	Putative exported protein	ASA_1677	239	ASA_1677																							374.067	393.806	533.817	415.687	-0.513049	-0.0780125	205120000	207920000	280830000	334950000	-0.453229	-0.687917	S	COG2968	Uncharacterized BCR	Periplasmic	9.76	0.875	Y	N
A4SLI7	IS3-family transposase	ASA_1678	387	ASA_1678																							1	1	26.393	1	-4.72208	0							L	COG2801	Putative transposase	Unknown	2	0.183	N	N
A4SLJ1	Putative reductase ASA_1682 (EC 1.3.1.-)	ASA_1682	397	ASA_1682	26.836	12.735	27.56	32.231	-0.0384062	-1.33965	1446300	586210	1587500	726970	-0.13439	-0.310478	6	3	6	3	1.4e-31	2.5559e-14	2	1	3	5	687.127	357.736	472.14	399.058	0.541362	-0.157703	374360000	29382000	460650000	13679000	-0.299245	1.10297	S	COG3007	Uncharacterized paraquat-inducible protein B	Cytoplasmic	9.97	0.2	N	N	0.37	no
A4SLJ3	Aminotransferase, class I and II	ASA_1684	404	ASA_1684																							48.156	1	19.512	1	1.30335	0	76421000	2225800	66241000	2101000	0.206245	0.0832478	E	COG0436	PLP-dependent aminotransferases	Cytoplasmic	9.97	0.099	N	N
A4SLJ5	Glutaredoxin 1	grxA ASA_1686	87	ASA_1686																							36.036	1	51.707	34.534	-0.520921	-5.10995	20215000	34761000	35529000	35931000	-0.813571	-0.0477595	O	COG0695	Glutaredoxin and related proteins	Cytoplasmic	8.96	0.12	N	N
A4SLJ6	D-alanyl-D-alanine carboxypeptidase/D-alanyl-D-alanine-endopeptidase	dacB ASA_1687	481	ASA_1687																							63.074	35.012	73.349	59.678	-0.217732	-0.76935	34995000	5805700	47691000	5492700	-0.446568	0.0799545	M	COG2027	D-alanyl-D-alanine carboxypeptidase (penicillin-binding protein 4)	Unknown	2.5	0.837	Y	?
A4SLJ8	Secretion protein HlyD	ASA_1689	345	ASA_1689																							56.933	70.008	83.492	63.311	-0.552373	0.145064	80441000	7752200	99146000	12341000	-0.301624	-0.670782	Q	COG1566	Multidrug resistance efflux pump	CytoplasmicMembrane	10	0.127	N	N
G7CUH1	Bifunctional acetaldehyde-CoA/alcohol dehydrogenase	IYQ_10677	891	ASA_1695																							2484.94	1292.24	1763	1464.78	0.495182	-0.180815	4757000000	910700000	1996200000	1328700000	1.2528	-0.544968	C	COG1012, COG1454	NAD-dependent aldehyde dehydrogenases, Alcohol dehydrogenase IV	Unknown	4.99	0.139	N	N
A4SLK5	Putative uncharacterized protein	ASA_1696	210	ASA_1696																							1	73.634	107.889	71.931	-6.7534	0.0337584	19253000	16258000	106380000	17854000	-2.46607	-0.135098	-	-	-	Cytoplasmic	8.96	0.108	N	N
A4SLK7	ABC-type oligopeptide transporter, periplasmic binding protein	oppA ASA_1698	541	ASA_1698	1	251.27	11.154	643.994	-3.47949	-1.35781	1	47744000	265020	143940000	-18.0157	-1.59208	2	34	2	36	0.00011571	0	0	37	2	85	1871.1	2387.86	2559.83	2541.55	-0.452161	-0.089991	1242000000	665980000	2976500000	863890000	-1.26095	-0.375369	EP	COG0747	ABC-type dipeptide/oligopeptide/nickel transport systems, periplasmic components	Periplasmic	10	0.852	Y	?	0.15	no
A4SLK8	ABC-type oligopeptide transporter, permease protein	oppB ASA_1699	306	ASA_1699																							70.399	248.903	120.342	267.919	-0.773513	-0.106213	131920000	175950000	213810000	172950000	-0.696666	0.0248105	EP	COG0601	ABC-type dipeptide/oligopeptide/nickel transport systems, permease components	CytoplasmicMembrane	10	0.164	N	N
A4SLL0	ABC-type oligopeptide transporter, ATP-binding protein	oppD ASA_1701	328	ASA_1701																							286.305	334.794	298.62	213.905	-0.0607579	0.646303	242370000	30515000	321600000	28933000	-0.408056	0.0768027	EP	COG0444	ABC-type dipeptide/oligopeptide/nickel transport system, ATPase component	CytoplasmicMembrane	10	0.11	N	?
A4SLL1	ABC-type oligopeptide transporter, ATP-binding protein	oppF ASA_1702	331	ASA_1702																							204.253	231.889	149.401	123.64	0.451167	0.907289	172830000	23697000	187270000	15921000	-0.115766	0.573773	EP	COG1124	ABC-type dipeptide/oligopeptide/nickel transport system, ATPase component	CytoplasmicMembrane	9.59	0.099	N	N
A4SLL3	Alanine racemase (EC 5.1.1.1)	alr2 ASA_1704	408	ASA_1704	64.943	30.627	14.086	1	2.20491	4.93673	1623400	17194000	10131000	13655000	-2.64169	0.332476	6	3	5	3	3.679e-14	1.3043e-27	6	5	4	2	467.955	343.89	340.886	216.069	0.45708	0.670455	857080000	137090000	471490000	46838000	0.862203	1.54937	M	COG0787	Alanine racemase	Unknown	6.49	0.904	Y	?	0.09	no
A4SLL5	Sodium:dicarboxylate symporter family protein	ASA_1706	419	ASA_1706																							20.017	238.96	135.822	276.018	-2.76242	-0.207993	37404000	97416000	54985000	85169000	-0.555846	0.19383	C	COG1301	Na+/H+-dicarboxylate symporters	CytoplasmicMembrane	10	0.244	N	N
A4SLL7	Dihydroorotase	pyrC ASA_1709	447	ASA_1709																							112.364	138.775	142.633	132.869	-0.344128	0.0627431	251130000	53747000	400110000	51570000	-0.671962	0.0596522	F	COG0044	Dihydroorotase and related cyclic amidohydrolases	Cytoplasmic	9.97	0.116	N	N
A4SLL8	Putative uncharacterized protein	ASA_1710	291	ASA_1710																							50.755	72.083	41.32	68.438	0.29671	0.0748615	173630000	35560000	166130000	31247000	0.0637036	0.186538	H	COG0720	6-pyruvoyl-tetrahydropterin synthase	Cytoplasmic	8.96	0.105	N	N
A4SLL9	Methyl-accepting chemotaxis protein	ASA_1711	670	ASA_1711																							25.413	30.8	36.577	89.11	-0.52537	-1.53266	1	1	1	288100	0	-18.1362	N	COG0840	Methyl-accepting chemotaxis protein	CytoplasmicMembrane	10	0.164	N	N
A4SLM0	HIT family hydrolase	ASA_1712	116	ASA_1712	9.913	1	1	1	3.30932	0	782000	5116600	764340	15525000	0.0329541	-1.60134	2	3	2	3	2.5956e-09	4.0851e-12	2	4	0	5	38.812	42.812	74.167	68.438	-0.934275	-0.676782	39158000	50546000	16557000	62027000	1.24187	-0.295299	FGR	COG0537	Diadenosine tetraphosphate (Ap4A) hydrolase and other HIT family hydrolases	Cytoplasmic	9.26	0.108	N	N	0.1	no
A4SLM3	Putative uncharacterized protein	ASA_1715	198	ASA_1715																							300.192	304.603	363.521	356.652	-0.276153	-0.227587	190290000	44985000	265600000	57881000	-0.481055	-0.363646	N	COG3417	Predicted periplasmic lipoprotein	Unknown	2	0.646	Y	N
A4SLM5	Putative uncharacterized protein	ASA_1717	285	ASA_1717																							184.303	108.568	192.847	132.754	-0.0653771	-0.290156	12751000	2460500	17335000	2525600	-0.443077	-0.0376746	-	-	-	CytoplasmicMembrane	9.82	0.261	N	?
A4SLM7	Protein translocase subunit SecD 1	secD secD1 ASA_1719	621	ASA_1719																							1	133.709	12.043	117.652	-3.59012	0.184571	1	79623000	8263900	45557000	-22.9784	0.805512	N	COG0342	Preprotein translocase subunit SecD	CytoplasmicMembrane	10	0.179	N	N
A4SLN0	Methyl-accepting chemotaxis protein	ASA_1722	539	ASA_1722																							9.988	15.913	25.804	1	-1.36933	3.99213							N	COG0840	Methyl-accepting chemotaxis protein	Unknown	4.94	0.312	N	?
A4SLN3	NADH dehydrogenase I, M subunit	nuoM ASA_1725	506	ASA_1725																													1	1	1	2385500	0	-21.1859	C	COG1008	NADH:ubiquinone oxidoreductase subunit 4 (chain M)	CytoplasmicMembrane	10	0.12	N	N
A4SLN4	NADH dehydrogenase I, L subunit	nuoL ASA_1726	615	ASA_1726																							1	59.118	1	75.497	0	-0.352822	1	10823000	1	12976000	0	-0.261745	CP	COG1009	NADH:ubiquinone oxidoreductase subunit 5 (chain L)/Multisubunit Na+/H+ antiporter, MnhA subunit	CytoplasmicMembrane	10	0.118	N	N
A4SLN7	NADH-quinone oxidoreductase subunit I (EC 1.6.99.5) (NADH dehydrogenase I subunit I) (NDH-1 subunit I)	nuoI ASA_1729	180	ASA_1729																													14745000	5108600	32653000	8028500	-1.14699	-0.652202	C	COG1143	Formate hydrogenlyase subunit 6/NADH:ubiquinone oxidoreductase 23 kD subunit (chain I)	Cytoplasmic	9.12	0.219	N	N
A4SLN8	NADH-quinone oxidoreductase subunit H (EC 1.6.99.5) (NADH dehydrogenase I subunit H) (NDH-1 subunit H)	nuoH ASA_1730	322	ASA_1730																							1	1	1	25.88	0	-4.69377	1	11986000	1	13641000	0	-0.186599	C	COG1005	NADH:ubiquinone oxidoreductase subunit 1 (chain H)	CytoplasmicMembrane	10	0.086	N	N
A4SLN9	NADH dehydrogenase I, G subunit	nuoG ASA_1731	915	ASA_1731																							63.329	206.348	214.312	268.555	-1.75877	-0.380138	102360000	120360000	260400000	141000000	-1.34708	-0.228339	C	COG1034	NADH dehydrogenase/NADH:ubiquinone oxidoreductase 75 kD subunit (chain G)	Cytoplasmic	9.12	0.119	N	N
A4SLP0	NADH dehydrogenase I, F subunit	nuoF ASA_1732	461	ASA_1732																							1	29.96	1	1	0	4.90497	1	701170	1	1	0	19.4194	C	COG1894	NADH:ubiquinone oxidoreductase, NADH-binding (51 kD) subunit	Cytoplasmic	9.12	0.172	N	N
A4SLP1	NADH dehydrogenase I, E subunit	nuoE ASA_1733	188	ASA_1733																													1	1	1	1178700	0	-20.1688	C	COG1905	NADH:ubiquinone oxidoreductase 24 kD subunit	Cytoplasmic	9.12	0.116	N	?
A4SLP2	NADH-quinone oxidoreductase subunit C/D (EC 1.6.99.5) (NADH dehydrogenase I subunit C/D) (NDH-1 subunit C/D)	nuoC nuoCD nuoD ASA_1734	601	ASA_1734																							70.053	165.42	128.833	223.312	-0.878983	-0.432927	99573000	36314000	256410000	40101000	-1.36463	-0.143112	C	COG0649	NADH:ubiquinone oxidoreductase 49 kD subunit 7	Cytoplasmic	9.97	0.103	N	N
A4SLP3	NADH-quinone oxidoreductase subunit B (EC 1.6.99.5) (NADH dehydrogenase I subunit B) (NDH-1 subunit B)	nuoB ASA_1735	224	ASA_1735																							58.111	79.078	99.837	119.468	-0.780763	-0.595276	24241000	16763000	41159000	20943000	-0.763759	-0.321188	C	COG0377	NADH:ubiquinone oxidoreductase 20 kD subunit and related Fe-S oxidoreductases	CytoplasmicMembrane	9.82	0.103	N	N
A4SLP5	Flagellar motor component MotB	motB ASA_1737	292	ASA_1737																							1	47.266	39.022	1	-5.28622	5.56273	9894600	233000	14556000	1	-0.556901	17.83	N	COG1360	Flagellar motor protein	CytoplasmicMembrane	9.82	0.131	N	N
A4SLP6	Flagellar motor component MotA	motA ASA_1738	252	ASA_1738																													1	5727700	1	7004100	0	-0.290244	N	COG1291	Flagellar motor component	CytoplasmicMembrane	10	0.14	N	N
A4SLP7	Putative uncharacterized protein	ASA_1740	205	ASA_1740																							82.576	105.317	86.787	110.089	-0.0717564	-0.063932	60130000	36297000	58681000	41291000	0.0351915	-0.185977	-	-	-	CytoplasmicMembrane	9.82	0.097	N	N
G7CUL5	Putative uncharacterized protein	IYQ_10912	201	ASA_1742																							599.541	621.764	795.398	643.017	-0.407819	-0.0484898	616780000	331110000	901580000	349120000	-0.5477	-0.0764124	S	COG1704	Uncharacterized ACR	Unknown	2	0.267	N	N
A4SLQ0	Murein endopeptidase	mepA ASA_1743	245	ASA_1743	1	72.941	1	19.887	0	1.8749	1	18260000	1	7960700	0	1.19772		8		8		1.6263e-84		19		9													-	-	-	Unknown	5.41	0.433	N	N	0.07	no
A4SLQ4	ABC-type amino acid transporter, ATP-binding protein	ASA_1747	256	ASA_1747																							24.209	1	27.18	1	-0.167002	0	9630000	1232100	7384200	1666900	0.383094	-0.436048	E	COG1126	ABC-type polar amino acid transport system, ATPase component	CytoplasmicMembrane	9.99	0.191	N	N
A4SLQ6	RNA-binding protein	ASA_1749	92	ASA_1749																							1	10.792	38.363	1	-5.26164	3.43189	1	2979500	2266500	3160100	-21.112	-0.0849	K	COG0724	RNA-binding proteins (RRM domain)	Unknown	2	0.174	N	N
A4SLQ7	Aldo/keto reductase	ASA_1750	299	ASA_1750																							88.132	83.864	127.869	89.13	-0.536929	-0.0878595	160520000	26434000	210440000	27577000	-0.390656	-0.0610708	R	COG0656	Aldo/keto reductases, related to diketogulonate reductase	Cytoplasmic	9.97	0.18	N	N
A4SLR0	L-allo-threonine aldolase	ltaA ASA_1753	322	ASA_1753																													1	1	4614500	1	-22.1377	0	E	COG2008	Threonine aldolase	Cytoplasmic	9.97	0.126	N	N
A4SLR7	Oxygen-insensitive NADPH nitroreductase	ASA_1760	241	ASA_1760																							76.197	85.667	69.019	69.369	0.142741	0.304448	64327000	21834000	79013000	20827000	-0.296666	0.0681214	C	COG0778	Nitroreductase	CytoplasmicMembrane	9.82	0.124	N	?
A4SLR8	Putative uncharacterized protein	ASA_1761	254	ASA_1761																							116.482	94.362	88.302	82.711	0.399589	0.190127	52212000	69801000	35222000	76266000	0.567905	-0.127792	-	-	-	Cytoplasmic	8.96	0.172	N	N
A4SLR9	Putative uncharacterized protein	ASA_1762	184	ASA_1762																							29.077	1	33.514	1	-0.204885	0	19084000	1	26441000	1	-0.470413	0	S	COG3102	Uncharacterized BCR	Cytoplasmic	8.96	0.209	N	N
A4SLS2	Cys regulon transcriptional activator	cysB ASA_1765	324	ASA_1765																							106.642	94.305	108.082	32.248	-0.0193505	1.54812	96017000	9312700	51161000	6240100	0.908245	0.57763	K	COG0583	Transcriptional regulator	Cytoplasmic	9.97	0.164	N	N
A4SLS3	GTP cyclohydrolase-2 (EC 3.5.4.25) (GTP cyclohydrolase II)	ribA ASA_1766	197	ASA_1766																							96.852	52.367	97.999	1	-0.0169852	5.71059	123960000	20088000	97725000	11491000	0.343075	0.80583	H	COG0807	GTP cyclohydrolase II	Cytoplasmic	9.26	0.274	N	N
A4SLS4	Cytidylate kinase (CK) (EC 2.7.4.25) (Cytidine monophosphate kinase) (CMP kinase)	cmk ASA_1767	230	ASA_1767																							259.182	272.609	251.128	254.339	0.0455426	0.10008	202440000	40187000	213360000	47688000	-0.0757954	-0.246897	F	COG0283	Cytidylate kinase	Cytoplasmic	9.97	0.122	N	N
A4SLS5	30S ribosomal protein S1	rpsA ASA_1768	556	ASA_1768	169.902	74.465	27.667	21.863	2.61846	1.76807	28822000	5830200	178630	731190	7.33405	2.99523	15	7	13	7	1.2694e-135	1.3967e-78	14	9	1	4	12283.7	7293.07	11956.4	9716.56	0.03896	-0.413918	38163000000	4845000000	30474000000	4152600000	0.324596	0.222482	J	COG0539	Ribosomal protein S1	Cytoplasmic	9.97	0.108	N	?	-0.02	no
A4SLS6	Integration host factor subunit beta (IHF-beta)	ihfB himD ASA_1769	94	ASA_1769	1	1	1	21.465	0	-4.42391	1	6091500	1	9113600	0	-0.581224		2		2		0.00018138		5		2	1	1	36.244	1	-5.17967	0							L	COG0776	Bacterial nucleoid DNA-binding protein	Cytoplasmic	9.97	0.09	N	N	0.07	no
A4SLS8	Putative uncharacterized protein	ASA_1771	388	ASA_1771																							21.014	26.371	1	1	4.39328	4.72088	1	1	526520	1	-19.0061	0	G	COG2956	Predicted N-acetylglucosaminyl transferase	Cytoplasmic	8.96	0.117	N	N
A4SLS9	Orotidine 5'-phosphate decarboxylase (EC 4.1.1.23) (OMP decarboxylase)	pyrF ASA_1772	233	ASA_1772																							243.048	246.335	230.653	205.5	0.0755172	0.261483	140050000	34599000	125360000	31230000	0.159865	0.147798	F	COG0284	Orotidine-5'-phosphate decarboxylase	Cytoplasmic	9.97	0.094	N	N
A4SLT2	7-cyano-7-deazaguanine synthase (EC 6.3.4.20) (7-cyano-7-carbaguanine synthase) (PreQ(0) synthase) (Queuosine biosynthesis protein QueC)	queC ASA_1775	237	ASA_1775																							66.478	52.628	58.862	35.515	0.17554	0.567402	23022000	5556600	22584000	3619500	0.0277121	0.618412	R	COG0603	Predicted ATPase (PP-loop superfamily), confers aluminum resistance	Cytoplasmic	8.96	0.153	N	?
A4SLT3	7-carboxy-7-deazaguanine synthase (CDG synthase) (EC 4.3.99.3) (Queuosine biosynthesis protein QueE)	queE ASA_1776	250	ASA_1776																							81.713	34.051	80.723	18.084	0.0175858	0.912983	39856000	7228500	29640000	6331200	0.427251	0.191217	O	COG0602	Organic radical activating enzymes	Cytoplasmic	9.26	0.193	N	N
A4SLT5	ATP:cob(I)alamin adenosyltransferase, putative	ASA_1778	187	ASA_1778																							227.275	100.454	221.243	78.754	0.0388072	0.35111	132570000	42579000	138420000	22745000	-0.0622981	0.904593	S	COG2096	Uncharacterized ACR	Cytoplasmic	9.26	0.121	N	N
A4SLT9	Thymidine kinase (EC 2.7.1.21)	tdk ASA_1782	193	ASA_1782																							61.195	1	79.874	1	-0.384312	0	53156000	7535400	40216000	3004500	0.402463	1.32656	F	COG1435	Thymidine kinase	Cytoplasmic	9.97	0.145	N	N
A4SLU1	Putative uncharacterized protein	ASA_1784	153	ASA_1784																							125.664	1	120.988	61.192	0.0547074	-5.93527	10505000	12257000	11614000	15804000	-0.144789	-0.366684	-	-	-	Unknown	2	0.099	N	N
A4SLV0	ABC-type nickel/dipeptide transporter, periplasmic component	dppA ASA_1794	535	ASA_1794	1	1	1	156.293	0	-7.28811	1	2366400	1	23309000	0	-3.30012		10		16		8.7527e-118		3		39													EP	COG0747	ABC-type dipeptide/oligopeptide/nickel transport systems, periplasmic components	Periplasmic	9.76	0.775	Y	?	0.11	no
A4SLX7	Formate hydrogen-lyase transcriptional activator	fhlA ASA_1823	704	ASA_1823																							1	83.728	1	83.197	0	0.00917866	34241000	26793000	37824000	34581000	-0.143577	-0.368123	KT	COG3604	Transcriptional regulator containing GAF, AAA-type ATPase, and DNA binding domains	Cytoplasmic	9.97	0.107	N	N
A4SLX9	Recombination protein RecR	recR ASA_1825	200	ASA_1825																							26.423	1	27.58	1	-0.0618282	0	16669000	2341900	15976000	2891800	0.0612613	-0.304288	L	COG0353	Recombinational DNA repair protein (RecF pathway)	Cytoplasmic	9.97	0.122	N	N
A4SLY0	Chaperone protein HtpG (Heat shock protein HtpG) (High temperature protein G)	htpG ASA_1826	637	ASA_1826	186.918	220.011	26.917	1	2.79582	7.78143	65156000	81838000	1544400	2884600	5.39878	4.82633	18	24	14	21	7.4432e-102	2.5779e-181	27	44	3	1	2531.11	2214.93	1964.46	2402.09	0.365635	-0.117027	5323800000	3469900000	2432700000	2448800000	1.1299	0.502819	O	COG0326	Molecular chaperone, HSP90 family	Cytoplasmic	9.97	0.121	N	N	0.17	no	0.99858
A4SLY1	Adenylate kinase (AK) (EC 2.7.4.3) (ATP-AMP transphosphorylase)	adk ASA_1827	214	ASA_1827	103.42	136.62	49.159	239.154	1.07299	-0.807771	11813000	23793000	7375400	89659000	0.679582	-1.91391	6	14	6	15	7.3641e-50	1.4819e-182	11	25	6	58	1274.68	1411.69	1206.24	1378.06	0.079618	0.0347846	1510300000	285100000	1269100000	269170000	0.251029	0.0829504	F	COG0563	Adenylate kinase and related kinases	Cytoplasmic	9.97	0.125	N	N	0.12	no
A4SLY2	Ferrochelatase (EC 4.99.1.1) (Heme synthase) (Protoheme ferro-lyase)	hemH ASA_1828	324	ASA_1828																							85.13	70.608	103.726	46.587	-0.285038	0.599904	126320000	32264000	123460000	27426000	0.0330394	0.234381	H	COG0276	Protoheme ferro-lyase (ferrochelatase)	Cytoplasmic	9.97	0.452	N	N
A4SLY4	Inosine-guanosine kinase	gsk ASA_1830	434	ASA_1830	9.01	1	1	1	3.17153	0																							2976500	1	6108600	1	-1.03722	0	G	COG0524	Sugar kinases, ribokinase family	Cytoplasmic	8.96	0.131	N	N	0.29	no
A4SLY5	Methyl-accepting chemotaxis protein	ASA_1831	543	ASA_1831																							20.629	22.837	67.848	112.193	-1.71763	-2.29654	26107000	2549900	50036000	2838900	-0.93853	-0.154891	N	COG0840	Methyl-accepting chemotaxis protein	CytoplasmicMembrane	10	0.151	N	N
A4SLY6	Putative uncharacterized protein	ASA_1832	120	ASA_1832																							239.46	248.897	265.123	165.34	-0.146877	0.590113	263120000	72979000	231490000	57261000	0.184771	0.349929	-	-	-	Cytoplasmic	8.96	0.096	N	N
A4SLY7	Putative uncharacterized protein	ASA_1833	164	ASA_1833																							1	35.017	68.034	62.9	-6.08818	-0.845005	27565000	7130200	27793000	7811300	-0.011884	-0.13162	-	-	-	Unknown	2	0.1	N	N
A4SLY9	Glucose-1-phosphate adenylyltransferase 3 (EC 2.7.7.27) (ADP-glucose pyrophosphorylase 3) (ADP-glucose synthase 3)	glgC glgC3 ASA_1835	424	ASA_1835																							37.315	1	29.511	74.086	0.338503	-6.21113	22086000	2239100	42789000	5480400	-0.954108	-1.29136	G	COG0448	ADP-glucose pyrophosphorylase	Cytoplasmic	8.96	0.191	N	N
A4SLZ0	Putative uncharacterized protein	ASA_1836	666	ASA_1836	25.872	33.832	11.168	30.461	1.21202	0.151425	16930000	7203000	5673900	15019000	1.57717	-1.06012	4	7	4	7	4.1771e-25	3.0428e-37	5	5	3	6	101.49	193.788	58.426	291.708	0.796655	-0.590046	179770000	78844000	123070000	171330000	0.546673	-1.1197	-	-	-	Unknown	2.5	0.892	Y	N	0.02	no
A4SLZ1	Lipoprotein	ASA_1837	183	ASA_1837																							1	1	1	10.525	0	-3.39575	5539500	1523100	4381900	2184500	0.338199	-0.520292	-	-	-	Unknown	2	0.621	Y	N
A4SM04	Colicin receptor	fstC ASA_1850	657	ASA_1850																							1	35.594	1	87.501	0	-1.29767	1	17053000	1	35831000	0	-1.07118	P	COG1629	Outer membrane receptor proteins, mostly Fe transport	CytoplasmicMembrane	9.99	0.763	Y	N
A4SM08	Magnesium and cobalt transport protein CorA	corA ASA_1854	315	ASA_1854																							31.812	1	68.339	1	-1.10314	0	59870000	1	102030000	1	-0.769088	0	P	COG0598	Mg2+ and Co2+ transporters	Cytoplasmic	8.96	0.124	N	N
A4SM11	Electron transfer flavoprotein alpha-subunit	etfA ASA_1857	309	ASA_1857																							26.852	1	38.607	1	-0.523833	0	22240000	5507800	24385000	6064600	-0.132837	-0.138936	C	COG2025	Electron transfer flavoprotein alpha-subunit	Cytoplasmic	8.96	0.107	N	N
A4SM12	Phosphoserine aminotransferase (EC 2.6.1.52) (Phosphohydroxythreonine aminotransferase)	serC ASA_1858	362	ASA_1858	1	1	1	13.933	0	-3.80043	1	6273600	1	8500800	0	-0.438305		4		4		2.0573e-31		3		4	858.655	973.269	801.946	1272.65	0.0985735	-0.386924	518540000	220180000	523140000	211670000	-0.0127418	0.0568666	HE	COG1932	Phosphoserine aminotransferase	Cytoplasmic	9.97	0.149	N	N	0.08	no
A4SM13	3-phosphoshikimate 1-carboxyvinyltransferase (EC 2.5.1.19) (5-enolpyruvylshikimate-3-phosphate synthase) (EPSP synthase) (EPSPS)	aroA ASA_1859	427	ASA_1859																							270.173	114.452	146.41	100.896	0.883869	0.181874	169410000	15919000	187750000	10854000	-0.148294	0.552523	E	COG0128	5-enolpyruvylshikimate-3-phosphate synthase	Unknown	2	0.139	N	N
A4SM14	Phospho-2-dehydro-3-deoxyheptonate aldolase (EC 2.5.1.54) (3-deoxy-D-arabino-heptulosonate 7-phosphate synthase) (DAHP synthase) (Phospho-2-keto-3-deoxyheptonate aldolase)	aroG ASA_1860	351	ASA_1860																							237.17	128.449	227.985	176.183	0.0569826	-0.455879	439280000	69413000	407660000	108880000	0.107774	-0.649461	E	COG0722	3-Deoxy-D-arabino-heptulosonate 7-phosphate (DAHP) synthase	Cytoplasmic	9.97	0.107	N	N
G7CUY3	Methyl-accepting chemotaxis protein	IYQ_11518	472	ASA_1861																							14.989	1	1	1	3.90583	0							N	COG0840	Methyl-accepting chemotaxis protein	CytoplasmicMembrane	7.88	0.128	N	N
A4SM22	Inosine-5'-monophosphate dehydrogenase (IMP dehydrogenase) (IMPD) (IMPDH) (EC 1.1.1.205)	guaB ASA_1868	487	ASA_1868																							1318.5	1331.12	1700.79	1097.16	-0.367311	0.278875	2322800000	401880000	2872700000	298080000	-0.306542	0.431065	F	COG0516	IMP dehydrogenase/GMP reductase	Cytoplasmic	9.97	0.14	N	N
G7CUZ1	GMP synthase [glutamine-hydrolyzing] (EC 6.3.5.2) (GMP synthetase) (Glutamine amidotransferase)	guaA IYQ_11558	526	ASA_1869																							1405.58	1309.08	1631.71	1206.18	-0.215217	0.118103	1444800000	389160000	1762200000	402890000	-0.286508	-0.0500226	F	COG0519	GMP synthase - PP-ATPase domain	Cytoplasmic	9.97	0.111	N	N
A4SM24	Putative uncharacterized protein	ASA_1870	90	ASA_1870	1	11.7	1	1	0	3.54844	951620	16126000	808700	41464000	0.234781	-1.36247	2	3	2	3	2.2345e-07	4.6329e-18	3	14	1	7													-	-	-	Unknown	2	0.12	N	N	0.07	no
A4SM27	Thiopurine S-methyltransferase (EC 2.1.1.67) (Thiopurine methyltransferase)	tpm ASA_1874	215	ASA_1874																							12.554	1	61.165	1	-2.28456	0	47003000	5993700	48891000	4539100	-0.0568161	0.401041	QR	COG0500	SAM-dependent methyltransferases	Cytoplasmic	9.97	0.094	N	N
A4SM28	Insulinase	ASA_1875	924	ASA_1875																							37.577	50.419	55.996	65.578	-0.575474	-0.379244	35367000	27580000	44299000	32170000	-0.32487	-0.222093	O	COG1025	Secreted/periplasmic Zn-dependent peptidases, insulinase-like	Unknown	2.5	0.164	N	N
A4SM32	ABC-type oligopeptide transporter, periplasmic binding protein	oppA ASA_1879	538	ASA_1879	1	1	10.801	1	-3.43309	0	1	1	97533	1	-16.5736	0	0		2		6.0811e-06		0		2		353.622	367.236	570.607	289.137	-0.690289	0.344954	442890000	126190000	783650000	112010000	-0.823261	0.17197	EP	COG0747	ABC-type dipeptide/oligopeptide/nickel transport systems, periplasmic components	Periplasmic	9.76	0.887	Y	N	0.06	no
A4SM33	Fructose-1,6-bisphosphatase class 1 (FBPase class 1) (EC 3.1.3.11) (D-fructose-1,6-bisphosphate 1-phosphohydrolase class 1)	fbp ASA_1880	344	ASA_1880	16.034	1	9.364	1	0.775938	0	4017700	1	7312900	1	-0.864074	0	3		3		1.7997e-07		2		2		438.089	600.641	941.953	911.618	-1.10443	-0.601926	190370000	154740000	1095200000	404820000	-2.52432	-1.38743	G	COG0158	Fructose-1,6-bisphosphatase	Unknown	2	0.144	N	?	0.03	no
A4SM34	Transcription-repair coupling factor	mfd ASA_1881	1154	ASA_1881	8.765	1	1	1	3.13175	0																	373.603	545.456	383.185	596.293	-0.036535	-0.128559	119360000	334330000	111050000	407560000	0.10411	-0.28574	LK	COG1197	Transcription-repair coupling factor - superfamily II helicase	Cytoplasmic	9.97	0.288	N	?	0.03	no
A4SM35	Putative uncharacterized protein	ASA_1882	191	ASA_1882																							90.729	98.319	124.994	109.852	-0.462223	-0.160019	23129000	1	30972000	6174800	-0.421262	-22.558	-	-	-	Cytoplasmic	8.96	0.115	N	N
A4SM36	Lipoprotein releasing system transmembrane protein LolE	lolE ASA_1883	411	ASA_1883																							12.344	1	18.023	17.693	-0.546029	-4.14511	34731000	16342000	41651000	17050000	-0.262127	-0.0611872	R	COG0577	ABC-type transport systems, involved in lipoprotein release, permease components	CytoplasmicMembrane	10	0.16	N	N
A4SM37	Lipoprotein releasing system ATP-binding protein LolD	lolD ASA_1884	232	ASA_1884																							71.108	95.951	42.472	83.702	0.7435	0.197036	34094000	15450000	35186000	11752000	-0.0454836	0.394701	R	COG1136	ABC-type transport systems, involved in lipoprotein release, ATPase components	CytoplasmicMembrane	10	0.1	N	N
A4SM38	Lipoprotein releasing system transmembrane protein LolE	lolE ASA_1885	413	ASA_1885																							32.305	1	39.312	52.302	-0.283212	-5.70879	91993000	24201000	79347000	24765000	0.213348	-0.033236	R	COG0577	ABC-type transport systems, involved in lipoprotein release, permease components	CytoplasmicMembrane	10	0.152	N	N
A4SM39	Putative uncharacterized protein	ASA_1886	196	ASA_1886																							27.153	10.395	41.205	1	-0.601708	3.37782	28212000	3666900	20957000	2403300	0.428877	0.609544	R	COG1896	Predicted hydrolases of HD superfamily	Cytoplasmic	8.96	0.168	N	?
G7CV05	Putative uncharacterized protein	IYQ_11653	162	ASA_1887																													7735500	5138800	1	1	22.8831	22.293	S	COG3304	Uncharacterized membrane protein	CytoplasmicMembrane	10	0.088	N	?
A4SM41	Trigger factor (TF) (EC 5.2.1.8) (PPIase)	tig ASA_1888	436	ASA_1888	100.877	194.062	93.429	109.617	0.110655	0.824046	29478000	60159000	2995900	12636000	3.29858	2.25124	13	17	13	16	3.5951e-105	1.8075e-265	16	29	11	21	4988.11	4294.27	4971.88	3530.87	0.00470122	0.282387	12800000000	1965100000	9690100000	1517900000	0.40156	0.372526	O	COG0544	FKBP-type peptidyl-prolyl cis-trans isomerase (trigger factor)	Cytoplasmic	8.96	0.17	N	N	0.16	no
A4SM42	ATP-dependent Clp protease proteolytic subunit (EC 3.4.21.92) (Endopeptidase Clp)	clpP ASA_1889	207	ASA_1889	129.825	1	1	1	7.02042	0	497050	1	1	1	18.923	0	1		2		0.0024004		1		0		412.361	399.256	405.973	310.899	0.0225241	0.360868	83738000	25636000	72412000	24681000	0.209654	0.0547703	NO	COG0740	Protease subunit of ATP-dependent Clp proteases	Cytoplasmic	9.26	0.162	N	N	0.06	no
A4SM43	ATP-dependent Clp protease ATP-binding subunit ClpX	clpX ASA_1890	424	ASA_1890	9.364	1	1	1	3.22712	0																	721.915	475.138	552.247	344.159	0.386515	0.465271	507070000	61022000	551710000	69488000	-0.121725	-0.187434	O	COG1219	ATP-dependent protease Clp, ATPase subunit	Cytoplasmic	9.97	0.111	N	N	0.21	no
A4SM44	Lon protease (EC 3.4.21.53)	lon ASA_1891	784	ASA_1891	20.865	10.352	1	1	4.38301	3.37184	1	6522400	1	3527100	0	0.88692		2		2		0.0027718		2		2	2778.21	1825.07	2015.2	1757.91	0.463236	0.0540939	3249900000	1498700000	2077300000	1240300000	0.645686	0.273023	O	COG0466	ATP-dependent Lon protease, bacterial type	Cytoplasmic	9.97	0.106	N	N	0.14	no
A4SM45	Bacterial nucleoid DNA-binding protein HU-beta	hupB ASA_1892	90	ASA_1892	1	40.913	1	37.376	0	0.130447	1	30157000	1	11175000	0	1.43222		4		4		1.4582e-15		14		4	368.763	335.493	364.401	385.201	0.017167	-0.199329	602790000	480540000	477830000	555400000	0.335158	-0.208871	L	COG0776	Bacterial nucleoid DNA-binding protein	Cytoplasmic	9.26	0.093	N	N	0.14	no
A4SM46	Peptidyl-prolyl cis-trans isomerase D	ppiD ASA_1893	637	ASA_1893																							1366.99	1269.62	1262.1	1453.53	0.115185	-0.195161	1712300000	956180000	1447800000	890850000	0.242073	0.1021	O	COG0760	Parvulin-like peptidyl-prolyl isomerase	CytoplasmicMembrane	9.82	0.196	N	?
G7CV12	ABC transporter ATP-binding protein	IYQ_11688	530	ASA_1894																							1040.43	590.876	729.277	411.01	0.51264	0.523682	591470000	118450000	513790000	95375000	0.203126	0.312595	R	COG0488	ATPase components of ABC transporters with duplicated ATPase domains	Cytoplasmic	9.26	0.129	N	?
A4SM53	Sodium:alanine symporter family protein	alsT ASA_1900	499	ASA_1900																							1	51.861	1	101.615	0	-0.970391	2844200	52720000	26324000	56920000	-3.21028	-0.110585	E	COG1115	Na+/alanine symporter	CytoplasmicMembrane	10	0.114	N	N
A4SM57	Putative uncharacterized protein	ASA_1905	963	ASA_1905																							1	28.183	1	22.746	0	0.309212	21610000	16907000	35557000	16020000	-0.718435	0.0777465	-	-	-	Unknown	2	0.164	N	N
A4SM67	Enoyl-CoA hydratase family protein	ASA_1915	265	ASA_1915																													4831100	1	7483100	1	-0.631284	0	I	COG1024	Enoyl-CoA hydratase/carnithine racemase	Cytoplasmic	9.97	0.155	N	N
A4SM74	Putative uncharacterized protein	ASA_1923	153	ASA_1923																							1	9.852	1	1	0	3.30042	3740100	2126800	6311100	1317200	-0.754815	0.69121	-	-	-	Cytoplasmic	8.96	0.103	N	N
A4SM81	Smr/MutS family protein	ASA_1930	174	ASA_1930																							1	1	36.722	1	-5.19857	0	25103000	9693000	25331000	9853700	-0.0130442	-0.0237223	S	COG2840	Uncharacterized BCR	Cytoplasmic	9.97	0.107	N	N
G7CV51	50S ribosomal protein L3 glutamine methyltransferase (L3 MTase) (EC 2.1.1.n15) (N5-glutamine methyltransferase PrmB)	prmB IYQ_11858	311	ASA_1931																							222.419	179.662	229.116	86.12	-0.0427982	1.06087	402860000	52958000	338080000	36454000	0.252914	0.538772	J	COG2890	Predicted rRNA or tRNA methylase	Cytoplasmic	9.97	0.097	N	N
A4SM83	Chorismate synthase (EC 4.2.3.5) (5-enolpyruvylshikimate-3-phosphate phospholyase)	aroC ASA_1932	362	ASA_1932	1	1	10.669	1	-3.41535	0	1	1	209390	1	-17.6758	0	2		2		0.14587		0		1		246.625	285.058	239.57	350.034	0.0418718	-0.29624	64995000	27020000	58025000	28136000	0.163654	-0.0583896	E	COG0082	Chorismate synthase	Cytoplasmic	9.97	0.13	N	?	0.1	no
A4SM85	ATP-dependent RNA helicase RhlE	rhlE ASA_1934	467	ASA_1934																							323.864	219.175	108.62	181.447	1.5761	0.272535	114920000	14582000	84308000	16474000	0.446888	-0.176002	LKJ	COG0513	Superfamily II DNA and RNA helicases	Cytoplasmic	9.26	0.143	N	N
A4SM89	Fructose transport system repressor	fruR ASA_1938	328	ASA_1938																							194.517	276.641	244.803	191.09	-0.331725	0.533763	185160000	20130000	249960000	6952200	-0.432925	1.53381	K	COG1609	Transcriptional regulators	Cytoplasmic	9.97	0.141	N	N
A4SM90	Phosphotransferase system, fructose-specific IIA/FPR component	fruB ASA_1939	366	ASA_1939							182840	1	181190	1	0.0130784	0	2		2		0.010363		0		2		616.368	828.284	847.347	574.003	-0.459161	0.529067	1087500000	169100000	1494200000	90944000	-0.458358	0.894826	GT	COG1762	Phosphotransferase system mannitol/fructose-specific IIA domain (Ntr-type)	Cytoplasmic	9.26	0.246	N	N	0.02	no
A4SM91	1-phosphofructokinase	fruK ASA_1940	331	ASA_1940																							223.084	279.013	387.574	364.376	-0.796885	-0.385096	201060000	93086000	331360000	125640000	-0.720773	-0.43266	G	COG1105	Fructose-1-phosphate kinase and related fructose-6-phosphate kinase (PfkB)	Cytoplasmic	9.26	0.176	N	N
A4SM92	Phosphotransferase system, fructose-specific IIC component	fruA ASA_1941	574	ASA_1941																							107.036	411.09	338.64	554.624	-1.66166	-0.432056	288230000	492230000	624680000	486680000	-1.1159	0.0163591	G	COG1299	Phosphotransferase system, fructose-specific IIC component	CytoplasmicMembrane	10	0.351	N	N
G7CV63	Murein transglycosylase A	mltA IYQ_11918	383	ASA_1943																							137.618	68.224	83.931	86.128	0.713394	-0.336203	55197000	16600000	50033000	19040000	0.14171	-0.19785	M	COG2821	Membrane-bound lytic murein transglycosylase	Unknown	4.74	0.42	N	N
A4SM96	Ribonucleoside-diphosphate reductase, beta subunit	nrdB ASA_1945	377	ASA_1945																							1	31.009	27.747	23.35	-4.79426	0.409264	31162000	3606400	38709000	9321800	-0.312881	-1.37005	F	COG0208	Ribonucleotide reductase beta subunit	Cytoplasmic	9.97	0.111	N	N
A4SM97	Ribonucleoside-diphosphate reductase (EC 1.17.4.1)	nrdA ASA_1946	755	ASA_1946	11.846	1	1	1	3.56633	0	800860	1	1	1	19.6112	0	2		1		0.004732		2		0		1030.59	934.012	956.331	851.882	0.107893	0.132787	748100000	863090000	738980000	664190000	0.0176958	0.377915	F	COG0209	Ribonucleotide reductase alpha subunit	Cytoplasmic	9.97	0.092	N	N	0.19	no
A4SM98	Phosphoglycolate phosphatase	gph ASA_1947	228	ASA_1947																							48.006	1	57.839	1	-0.268828	0	10680000	1	1	1	23.3484	0	R	COG0546	Predicted phosphatases	Cytoplasmic	9.97	0.145	N	N
A4SM99	3-demethylubiquinone-9 3-methyltransferase (EC 2.1.1.64) (2-polyprenyl-6-hydroxyphenyl methylase) (EC 2.1.1.222) (3,4-dihydroxy-5-hexaprenylbenzoate methyltransferase) (DHHB methyltransferase)	ubiG ASA_1948	238	ASA_1948																							78.483	89.669	66.95	114.267	0.229296	-0.349728	38508000	67882000	38225000	91790000	0.0106417	-0.435308	H	COG2227	2-polyprenyl-3-methyl-5-hydroxy-6-metoxy-1,4-benzoquinol methylase	Cytoplasmic	9.97	0.091	N	N
A4SMA0	DNA gyrase subunit A (EC 5.99.1.3)	gyrA ASA_1949	934	ASA_1949	23.341	1	1	1	4.54479	0	3001700	1	246700	1	3.60495	0	3		3		1.0986e-18		3		0		1821.51	1760.29	1864.4	1333.32	-0.0335781	0.400789	2475100000	1366900000	2350800000	818990000	0.074335	0.73899	L	COG0188	DNA gyrase (topoisomerase II) A subunit	Cytoplasmic	9.97	0.102	N	N	0.2	no
A4SMA4	Threonine--tRNA ligase (EC 6.1.1.3) (Threonyl-tRNA synthetase) (ThrRS)	thrS ASA_1953	642	ASA_1953																							631.225	631.127	643.356	711.058	-0.0274629	-0.172037	762010000	558030000	586000000	551410000	0.378909	0.0172173	J	COG0441	Threonyl-tRNA synthetase	Cytoplasmic	10	0.106	N	N
A4SMA5	Translation initiation factor IF-3	infC ASA_1954	182	ASA_1954							1	8310800	1	4308200	0	0.947902		3		3		5.479e-06		9		1	697.029	678.099	529.01	625.304	0.397924	0.116938	1105300000	380080000	618250000	411600000	0.838176	-0.11494	J	COG0290	Translation initiation factor IF3	Cytoplasmic	9.97	0.106	N	N	0.16	no
A4SMA6	50S ribosomal protein L35	rpmI ASA_1955	65	ASA_1955																							1	79.047	1	89.606	0	-0.180885	1	1	7753400	1	-22.8864	0	J	COG0291	Ribosomal protein L35	Cytoplasmic	9.26	0.182	N	?
A4SMA7	50S ribosomal protein L20	rplT ASA_1956	118	ASA_1956																							564.614	338.827	398.784	441.093	0.501657	-0.380534	488380000	250780000	215470000	283990000	1.18052	-0.179418	J	COG0292	Ribosomal protein L20	Cytoplasmic	9.26	0.203	N	N
A4SMA8	Phenylalanine--tRNA ligase alpha subunit (EC 6.1.1.20) (Phenylalanyl-tRNA synthetase alpha subunit) (PheRS)	pheS ASA_1957	327	ASA_1957																							1091.69	1099.6	1104.19	1101.66	-0.0164265	-0.00270417	831270000	296100000	842040000	278840000	-0.0185716	0.086647	J	COG0016	Phenylalanyl-tRNA synthetase alpha subunit	Cytoplasmic	10	0.102	N	N
A4SMA9	Phenylalanine--tRNA ligase beta subunit (EC 6.1.1.20) (Phenylalanyl-tRNA synthetase beta subunit)	pheT ASA_1958	799	ASA_1958	33.433	1	1	1	5.0632	0	9544700	1	757960	1	3.65451	0	7		5		1.3423e-18		8		1		1336.53	991.927	1254.41	888.172	0.0914835	0.159395	1534400000	842000000	1581200000	657700000	-0.0433452	0.356391	J	COG0072	Phenylalanyl-tRNA synthetase beta subunit	Cytoplasmic	9.97	0.152	N	N	0.02	no
G7CV78	Integration host factor subunit alpha (IHF-alpha)	himA ihfA IYQ_11993	98	ASA_1959																							16.867	1	1	1	4.07613	0	2738000	4387700	10571000	5337300	-1.94892	-0.282645	L	COG0776	Bacterial nucleoid DNA-binding protein	Cytoplasmic	9.97	0.097	N	?
A4SMB1	Two-component system response regulator	ASA_1961	415	ASA_1961																							18.473	1	30.237	1	-0.710897	0							TK	COG0745	Response regulators consisting of a CheY-like receiver domain and a winged-helix DNA-binding domain	CytoplasmicMembrane	9.27	0.128	N	N
A4SMB3	NAD-dependent protein deacetylase, Sir2 family	cobB ASA_1963	257	ASA_1963																							1	1	18.297	1	-4.19354	0	13202000	1	28539000	1	-1.11218	0	H	COG0846	NAD-dependent protein deacetylases, SIR2 family	Cytoplasmic	9.97	0.179	N	N
A4SMB7	Ribokinase	rbsK ASA_1967	310	ASA_1967																													1	1	1137200	1	-20.1171	0	G	COG0524	Sugar kinases, ribokinase family	Cytoplasmic	9.97	0.135	N	N
A4SMC1	Glutathione S-transferase	gst ASA_1972	205	ASA_1972																							479.981	464.654	485.251	452.882	-0.0157539	0.0370216	309830000	145380000	473840000	154000000	-0.612923	-0.0831015	O	COG0625	Glutathione-S-transferases	Cytoplasmic	9.26	0.28	N	N
A4SMC2	Conserved hypothetical membrane protein	ASA_1973	263	ASA_1973																							45.126	45.963	54.082	56.684	-0.26119	-0.302469	1	14412000	1	11228000	0	0.36017	-	-	-	CytoplasmicMembrane	10	0.151	N	N
A4SMC3	Putative uncharacterized protein	ASA_1974	226	ASA_1974																							35.177	40.847	56.523	40.295	-0.684206	0.0196293	39836000	50506000	35626000	61720000	0.161142	-0.289283	-	-	-	Unknown	2.5	0.775	Y	?
A4SMC4	tRNA 2-thiocytidine biosynthesis protein TtcA	ttcA ASA_1975	302	ASA_1975																							110.855	53.877	113.771	47.588	-0.037459	0.179072	146760000	7470900	88117000	4781700	0.735967	0.643758	D	COG0037	Predicted ATPase of the PP-loop superfamily implicated in cell cycle control	Cytoplasmic	9.97	0.133	N	N
A4SMC5	Universal stress protein family	uspA ASA_1976	315	ASA_1976																							72.99	11.109	65.954	36.582	0.146239	-1.7194	184420000	8646300	152950000	17655000	0.269935	-1.02992	T	COG0589	Universal stress protein UspA and related nucleotide-binding proteins	Cytoplasmic	9.97	0.111	N	N
A4SMC6	Fumarate and nitrate reduction regulatory protein	fnr ASA_1977	251	ASA_1977																							134.854	47.005	118.048	42.164	0.192025	0.156802	164420000	107950000	134820000	99628000	0.286351	0.11574	T	COG0664	cAMP-binding domains - Catabolite gene activator and regulatory subunit of cAMP-dependent protein kinases	Cytoplasmic	9.97	0.121	N	N
A4SMC9	Cation transport ATPase, E1-E2 family	ASA_1980	797	ASA_1980																							1	1	1	41.326	0	-5.36898	280310	35121000	1	36043000	18.0967	-0.0373852	P	COG2217	Cation transport ATPases	Periplasmic	9.76	0.112	N	N
A4SMD0	Putative uncharacterized protein	ASA_1981	162	ASA_1981																							1	1	48.484	1	-5.59944	0	6495100	19135000	8213500	11167000	-0.338645	0.776972	S	COG3198	Uncharacterized BCR	Unknown	2.5	0.25	N	N
A4SMD1	Cbb3-type cytochrome c oxidase subunit	ccoP ASA_1982	325	ASA_1982																							595.534	541.164	645.144	555.087	-0.115437	-0.036648	649090000	166760000	1011500000	212150000	-0.640006	-0.347311	C	COG2010	Cytochrome c, mono- and diheme variants	CytoplasmicMembrane	9.82	0.143	N	N
A4SMD3	Cytochrome c oxidase, cbb3-type, subunit II	ccoO ASA_1984	204	ASA_1984																							303.48	265.448	452.069	284.063	-0.574942	-0.0977817	223600000	136680000	418320000	150990000	-0.903687	-0.143651	C	COG2993	Cbb3-type cytochrome oxidase, cytochrome c subunit	Unknown	2	0.129	N	N
A4SMD4	Cytochrome c oxidase, cbb3-type, subunit I	ccoN ASA_1985	474	ASA_1985																							10.692	28.407	1	41.899	3.41846	-0.560669	13859000	23035000	25758000	29888000	-0.894197	-0.375739	C	COG3278	Cbb3-type cytochrome oxidase, subunit 1	CytoplasmicMembrane	10	0.108	N	N
A4SMD6	Putative uncharacterized protein	ASA_1987	152	ASA_1987																							94.596	45.75	82.376	52.45	0.199555	-0.197171	11371000	1983400	9788400	4529700	0.216214	-1.19144	T	COG1956	GAF domain-containing protein	Cytoplasmic	8.96	0.11	N	N
A4SMD7	Protein ProQ homolog	proQ ASA_1988	210	ASA_1988							1	29762000	1	2543100	0	3.54881		3		3		5.9638e-07		13		0	284.088	286.894	238.022	198.573	0.255243	0.530848	929740000	152050000	562860000	113810000	0.724051	0.417918	T	COG3109	Activator of osmoprotectant transporter ProP	Cytoplasmic	8.96	0.118	N	N	-0.01	no
A4SMD8	C-terminal protease	ASA_1989	671	ASA_1989	17.195	1	1	1	4.10392	0	7514200	1	5192900	1	0.533079	0	2		2		4.291e-13		2		0		364.973	645.507	373.653	813.648	-0.0339094	-0.333972	381250000	369850000	459140000	417560000	-0.268197	-0.175043	M	COG0793	Periplasmic protease	CytoplasmicMembrane	9.99	0.83	Y	N	0.06	no
A4SMD9	Aminopeptidase N	pepN ASA_1990	874	ASA_1990	56.056	25.515	1	1	5.8088	4.67327	9863300	8083300	315380	391290	4.96691	4.36863	5	3	4	4	1.1438e-14	1.0039e-13	6	6	0	1	1079.34	697.07	827.157	496.156	0.383911	0.49051	2030700000	745220000	1140000000	568460000	0.832943	0.390608	E	COG0308	Aminopeptidase N	Cytoplasmic	9.12	0.098	N	N	-0.04	no	0.98716
A4SME1	NAD-glutamate dehydrogenase	ASA_1992	1613	ASA_1992																							449.871	2000.36	1589.4	2156.74	-1.8209	-0.108586	95114000	1848700000	746750000	2784000000	-2.9729	-0.590648	E	COG2902	NAD-specific glutamate dehydrogenase	Unknown	6.58	0.138	N	N
A4SME2	Dihydroorotate dehydrogenase (quinone) (EC 1.3.5.2) (DHOdehase) (DHOD) (DHODase) (Dihydroorotate oxidase)	pyrD ASA_1993	336	ASA_1993																							581.717	431.868	689.263	536.674	-0.244737	-0.313456	436090000	145920000	643530000	224980000	-0.561381	-0.624619	F	COG0167	Dihydroorotate dehydrogenase	CytoplasmicMembrane	9.82	0.145	N	N
G7CVB4	Ribosomal RNA large subunit methyltransferase L (EC 2.1.1.173) (23S rRNA m2G2445 methyltransferase) (rRNA (guanine-N(2)-)-methyltransferase RlmL)	rlmL IYQ_12183	731	ASA_1995																							322.75	271.528	322.345	230.082	0.00181149	0.238953	255180000	190470000	184340000	140710000	0.469146	0.436839	LR	COG0116, COG1092	Predicted N6-adenine-specific DNA methylases, Predicted SAM-dependent methyltransferases	Cytoplasmic	9.97	0.193	N	N
A4SME6	ABC-type transporter, ATP-binding component	ASA_1997	636	ASA_1997																							258.043	276.765	207.278	333.619	0.316044	-0.26954	239950000	126010000	189460000	129060000	0.340841	-0.0345037	R	COG0488	ATPase components of ABC transporters with duplicated ATPase domains	Cytoplasmic	9.97	0.255	N	N
A4SME7	Putative uncharacterized protein	ASA_1998	544	ASA_1998	205.982	718.58	716.096	1656.49	-1.79763	-1.20491	34308000	243420000	154590000	489800000	-2.17183	-1.00875	21	29	24	29	3.3264e-303	0	26	115	91	226	1277.99	1191.16	1517.02	1098.95	-0.24736	0.116237	1689800000	318090000	2486500000	247080000	-0.557264	0.364457	-	-	-	Extracellular	9.65	0.879	Y	N	0.13	no
A4SME9	3-hydroxydecanoyl-[acyl-carrier-protein] dehydratase (EC 4.2.1.60) (Beta-hydroxydecanoyl thioester dehydrase)	fabA ASA_2000	186	ASA_2000	10.758	1	1	48.955	3.42734	-5.61338	8255000	5872500	492850	67761000	4.06605	-3.52841	3	9	3	9	7.9129e-08	5.2187e-12	2	3	0	16	585.349	690.511	677.207	817.08	-0.2103	-0.242813	450180000	155990000	538420000	143410000	-0.25823	0.121308	I	COG0764	3-hydroxymyristoyl/3-hydroxydecanoyl-(acyl carrier protein) dehydratases	Cytoplasmic	9.97	0.099	N	N	0.72	yes
A4SMF0	ATP-dependent serine protease LA-related protein	lonB ASA_2001	658	ASA_2001																							166.055	175.91	168.391	245.126	-0.0201539	-0.478686	277150000	140340000	230580000	181360000	0.2654	-0.36993	O	COG1067	Predicted ATP-dependent protease	Cytoplasmic	9.97	0.095	N	N
A4SMG1	Putative uncharacterized protein	ASA_2013	137	ASA_2013	53.047	28.502	40.16	30.5	0.401512	-0.0977461	3200200	18092000	3044600	56173000	0.0719094	-1.63452	4	2	4	3	1.9645e-17	7.3653e-21	7	9	5	8	91.599	74.23	97.23	114.615	-0.0860697	-0.626722	2700800	22377000	27868000	33322000	-3.36715	-0.574458	-	-	-	Cytoplasmic	8.96	0.119	N	N	0.29	no
A4SMG2	Putative uncharacterized protein	ASA_2014	129	ASA_2014																							77.417	109.868	70.887	154.386	0.127129	-0.490771	2368600	20917000	7584300	21162000	-1.67898	-0.0168	-	-	-	Unknown	2	0.177	N	N
A4SMH8	Short-chain alcohol dehydrogenase-like protein	ASA_2031	656	ASA_2031																							48.566	342.681	128.354	410.159	-1.40211	-0.259317	59870000	110270000	96430000	131770000	-0.687649	-0.256982	QRMG	COG1028, COG0451	Dehydrogenases with different specificities (related to short-chain alcohol dehydrogenases), Nucleoside-diphosphate-sugar epimerases	Cytoplasmic	9.97	0.142	N	N
A4SMH9	Poly(Hydroxyalcanoate) granule associated protein	phaF ASA_2032	214	ASA_2032							1	7745900	1	761940	0	3.34568		3		3		2.6124e-06		5		0	450.626	1	723.571	30.351	-0.683204	-4.92367	485610000	250070000	941680000	279010000	-0.955439	-0.157985	-	-	-	Cytoplasmic	9.26	0.202	N	N	0.28	no
A4SMI2	Putative uncharacterized protein	ASA_2035	266	ASA_2035																							64.642	76.984	79.354	140.206	-0.295831	-0.864918	109030000	91197000	211040000	168180000	-0.952791	-0.882948	R	COG0457	TPR-repeat-containing proteins	Cytoplasmic	8.96	0.09	N	N
A4SMI5	Putative uncharacterized protein	ASA_2038	276	ASA_2038																													3031600	1	3776700	1	-0.317047	0	-	-	-	Cytoplasmic	8.96	0.384	N	N
G7CR44	Paraquat-inducible protein A	IYQ_04348	210	ASA_2042																													1	1	1	2226000	0	-21.086	S	COG2995	Uncharacterized paraquat-inducible protein A	CytoplasmicMembrane	10	0.138	N	N
A4SMI9	Ribosomal RNA small subunit methyltransferase F (EC 2.1.1.178) (16S rRNA m5C1407 methyltransferase) (rRNA (cytosine-C(5)-)-methyltransferase RsmF)	rsmF ASA_2044	476	ASA_2044																													9624100	1	4074700	1	1.23996	0	J	COG0144	tRNA and rRNA cytosine-C5-methylases	Cytoplasmic	9.97	0.119	N	N
A4SMJ2	Mg-dependent deoxyribonuclease	ASA_2047	259	ASA_2047																							118.286	58.063	110.661	132.389	0.0961325	-1.18909	75233000	84804000	65039000	74642000	0.210061	0.184145	L	COG0084	Mg-dependent DNase	Cytoplasmic	9.97	0.14	N	N
A4SMJ3	DNA polymerase III, delta' subunit	holB ASA_2048	315	ASA_2048																													13594000	1	27155000	1	-0.998248	0	L	COG0470	ATPase involved in DNA replication	Cytoplasmic	9.97	0.103	N	N
G7CR36	Thymidylate kinase (EC 2.7.4.9) (dTMP kinase)	tmk IYQ_04298	213	ASA_2049																							132.491	513.751	120.025	728.01	0.142559	-0.502889	31370000	4648700	22022000	3852100	0.51044	0.271182	F	COG0125	Thymidylate kinase	Cytoplasmic	9.97	0.1	N	N
A4SMJ5	Putative uncharacterized protein	ASA_2050	333	ASA_2050																							1	1	10.362	1	-3.37323	0							R	COG1559	Predicted periplasmic solute-binding protein	Cytoplasmic	9.26	0.352	N	N
A4SMJ6	4-amino-4-deoxychorismate lyase	pabC ASA_2051	286	ASA_2051																							31.761	15.022	40.588	1	-0.353797	3.909	10981000	8682900	13343000	6231800	-0.281074	0.478528	EH	COG0115	Branched-chain amino acid aminotransferase/4-amino-4-deoxychorismate lyase	Unknown	7.33	0.291	N	?
A4SMJ7	3-oxoacyl-[acyl-carrier-protein] synthase 2 (EC 2.3.1.179)	fabF ASA_2052	413	ASA_2052							2753800	1	5703900	1	-1.05052	0	5		4		8.6793e-14		4		3		165.447	1	64.058	1	1.36892	0	241440000	16765000	391200000	17624000	-0.696242	-0.0720889	IQ	COG0304	3-oxoacyl-(acyl-carrier-protein) synthase	CytoplasmicMembrane	10	0.394	N	N	0.1	no
A4SMJ8	Acyl carrier protein 2 (ACP 2)	acpP2 ASA_2053	78	ASA_2053	58.126	25.986	40.43	19.44	0.523757	0.418706	8777000	45879000	6233500	52682000	0.493685	-0.199476	2	3	2	3	2.838e-20	3.9064e-08	4	8	4	7	662.252	544.263	717.821	417.891	-0.116244	0.381177	1091800000	832180000	1447300000	643930000	-0.406655	0.369992	IQ	COG0236	Acyl carrier protein	Cytoplasmic	9.97	0.103	N	N	0.3	no
A4SMJ9	3-oxoacyl-(Acyl-carrier-protein) reductase	fabG ASA_2054	244	ASA_2054	72.495	32.14	21.912	1	1.72616	5.0063	15479000	8720100	8255200	2174400	0.906937	2.00373	6	7	6	7	1.843e-33	5.6863e-30	7	7	3	2	1041.85	937.56	976.846	1004.15	0.092939	-0.0989947	317800000	153340000	235620000	66132000	0.431657	1.21331	QR	COG1028	Dehydrogenases with different specificities (related to short-chain alcohol dehydrogenases)	Cytoplasmic	9.26	0.252	N	?	0.03	no
A4SMK0	Malonyl CoA-acyl carrier protein transacylase (EC 2.3.1.39)	fabD ASA_2055	309	ASA_2055																							382.732	329.62	350.687	355.813	0.126151	-0.110315	745730000	342730000	523810000	261800000	0.50961	0.388607	I	COG0331	(acyl-carrier-protein) S-malonyltransferase	Cytoplasmic	9.97	0.177	N	N
G7CR29	3-oxoacyl-[acyl-carrier-protein] synthase 3 1 (EC 2.3.1.180) (3-oxoacyl-[acyl-carrier-protein] synthase III 1) (Beta-ketoacyl-ACP synthase III 1)	fabH1 IYQ_04263	319	ASA_2056	11.958	1	1	1	3.5799	0	520530	1	1541300	1	-1.56609	0	2		2		2.0289e-20		2		0		211.128	156.332	256.355	156.778	-0.280025	-0.00411001	349350000	181310000	282700000	167480000	0.305401	0.11447	I	COG0332	3-oxoacyl-[acyl-carrier-protein] synthase III	Cytoplasmic	9.97	0.15	N	N	0.7	yes	0.99622
A4SMK3	50S ribosomal protein L32	rpmF ASA_2058	55	ASA_2058							1	3200500	1	7189700	0	-1.16763		2		2		0.0001179		2		0	195.712	109.58	164.87	146.479	0.247403	-0.418709	183710000	100330000	27456000	115200000	2.74224	-0.199388	J	COG0333	Ribosomal protein L32	Cytoplasmic	9.26	0.323	N	?	0.2	no
A4SMK4	Putative uncharacterized protein	ASA_2059	173	ASA_2059																							41.732	1	1	34.669	5.38308	-5.11557	61129000	17873000	56004000	12630000	0.126327	0.500927	R	COG1399	Predicted metal-binding, possibly nucleic acid-binding protein	Periplasmic	9.51	0.191	N	N
A4SMK5	Maf-like protein ASA_2060	maf ASA_2060	193	ASA_2060																							1	1	33.841	1	-5.0807	0	19464000	1	23129000	1	-0.248895	0	D	COG0424	Nucleotide-binding protein implicated in inhibition of septum formation	Cytoplasmic	9.97	0.158	N	N
A4SMK7	Pseudouridine synthase (EC 5.4.99.-)	rluC ASA_2062	327	ASA_2062																							97.432	39.585	50.57	39.543	0.946114	0.00153152	151260000	12080000	53787000	6407800	1.4917	0.914719	J	COG0564	Pseudouridylate synthases, 23S RNA-specific	Cytoplasmic	9.97	0.109	N	N
A4SMK9	Ribonuclease E and G	rne ASA_2064	1020	ASA_2064																							6126.66	4226.49	5536.43	3698.02	0.146146	0.192707	5803900000	8116100000	4112500000	6822100000	0.497007	0.250571	J	COG1530	Ribonucleases G and E	Cytoplasmic	9.97	0.098	N	N
A4SML1	Low-affinity inorganic phosphate transporter	pit ASA_2066	490	ASA_2066																							1	1	1	29.702	0	-4.89249	1	20739000	1	21249000	0	-0.0350486	P	COG0306	Phosphate/sulphate permeases	CytoplasmicMembrane	10	0.147	N	?
A4SML2	Deoxycytidine triphosphate deaminase (dCTP deaminase) (EC 3.5.4.13)	dcd ASA_2067	193	ASA_2067																							83.958	103.264	66.017	82.563	0.34683	0.32277	112740000	26048000	151440000	24513000	-0.425747	0.0876255	F	COG0717	Deoxycytidine deaminase	Cytoplasmic	9.97	0.1	N	N
A4SML3	Uridine kinase (EC 2.7.1.48) (Cytidine monophosphokinase) (Uridine monophosphokinase)	udk ASA_2068	214	ASA_2068																							340.388	230.966	354.331	232.235	-0.0579175	-0.00790493	394800000	113820000	349190000	111860000	0.17711	0.0250598	F	COG0572	Uridine kinase	Cytoplasmic	9.97	0.167	N	N
A4SML4	Mrp protein	mrp ASA_2069	359	ASA_2069																							107.861	109.041	89.843	118.263	0.263695	-0.117128	65076000	18005000	61830000	12999000	0.0738186	0.469997	D	COG0489	ATPases involved in chromosome partitioning	CytoplasmicMembrane	9.82	0.105	N	N
G7CR17	Methionine--tRNA ligase (EC 6.1.1.10) (Methionyl-tRNA synthetase)	metG IYQ_04203	677	ASA_2070																							518.231	712.619	534.32	848.566	-0.0441087	-0.251896	573930000	362050000	392360000	377220000	0.548697	-0.0592172	J	COG0143	Methionyl-tRNA synthetase	Cytoplasmic	9.97	0.186	N	N
A4SML8	Ribosomal RNA large subunit methyltransferase I (EC 2.1.1.191) (23S rRNA m5C1962 methyltransferase) (rRNA (cytosine-C(5)-)-methyltransferase RlmI)	rlmI ASA_2074	396	ASA_2074																							363.641	109.986	242.424	147.179	0.584982	-0.420252	395800000	18665000	361590000	21450000	0.130417	-0.200642	R	COG1092	Predicted SAM-dependent methyltransferases	Cytoplasmic	9.97	0.146	N	N
A4SMM1	Selenide, water dikinase (EC 2.7.9.3) (Selenium donor protein) (Selenophosphate synthase)	selD ASA_2077	345	ASA_2077																							200.522	131.827	193.955	164.323	0.0480386	-0.317889	271940000	78434000	250590000	47738000	0.11796	0.716341	E	COG0709	Selenophosphate synthase	Cytoplasmic	8.96	0.147	N	?
A4SMM2	tRNA 2-selenouridine synthase (EC 2.9.1.-) (Selenophosphate-dependent tRNA 2-selenouridine synthase)	selU ASA_2078	371	ASA_2078																							58.176	25.358	31.679	20.049	0.876897	0.338911	3751200000	378920000	2928700000	496340000	0.357092	-0.389435	R	COG2603	Predicted ATPase	Cytoplasmic	8.96	0.093	N	N
A4SMM4	50S ribosomal protein L25	rplY ASA_2080	95	ASA_2080	11.469	1	1	1	3.51967	0	1888000	1	1305900	10100000	0.531814	-23.2679	2	3	2	2	1.0254e-11	1.0714e-09	2	11	2	4	355.037	342.546	453.211	433.375	-0.352213	-0.339318	346440000	350940000	179140000	323690000	0.951518	0.116612	J	COG1825	Ribosomal protein L25 (general stress protein Ctc)	Cytoplasmic	9.97	0.102	N	N	0.13	no
A4SMM6	ATP-dependent helicase hrpA	hrpA ASA_2082	1295	ASA_2082																							109.144	545.231	276.649	619.176	-1.34182	-0.183482	66225000	460140000	179180000	462850000	-1.43596	-0.00847185	L	COG1643	HrpA-like helicases	Cytoplasmic	8.96	0.181	N	N
A4SMM8	Transcriptional regulator, LuxR family	ASA_2084	356	ASA_2084																													167840000	53019000	172220000	69189000	-0.0371661	-0.384033	K	COG2771	DNA-binding HTH domains	Unknown	2	0.102	N	N
A4SMN1	Nucleoid-associated protein ASA_2087	ASA_2087	109	ASA_2087																							1	105.526	1	119.487	0	-0.179255	49024000	21203000	1	31925000	25.547	-0.590418	S	COG0718	Uncharacterized BCR	Cytoplasmic	8.96	0.1	N	N
A4SMN2	DNA polymerase III, subunits gamma and tau	dnaX ASA_2088	865	ASA_2088																							103.073	254.925	175.643	273.076	-0.76898	-0.0992297	39515000	139010000	45908000	157050000	-0.216345	-0.176035	L	COG2812	DNA polymerase III, gamma/tau subunits	Cytoplasmic	9.97	0.144	N	N
A4SMN3	Adenine phosphoribosyltransferase (APRT) (EC 2.4.2.7)	apt ASA_2089	181	ASA_2089	45.296	1	10.584	1	2.0975	0	18480000	1	8587800	1	1.1056	0	6		4		5.7314e-42		5		1		362.165	254.356	409.556	257.815	-0.177414	-0.0194871	279220000	98791000	240660000	100220000	0.214406	-0.0207189	F	COG0503	Adenine/guanine phosphoribosyltransferases and related PRPP-binding proteins	Cytoplasmic	9.97	0.095	N	N	0.03	no
A4SMN8	Ribonuclease D (RNase D) (EC 3.1.13.5)	rnd ASA_2094	379	ASA_2094																							105.911	68.752	61.532	79.717	0.783444	-0.213486	65951000	23062000	64308000	9598200	0.0363963	1.26468	J	COG0349	Ribonuclease D	Cytoplasmic	9.97	0.114	N	N
A4SMN9	Long-chain-acyl--CoA ligase	fadD ASA_2095	563	ASA_2095																							145.358	81.162	112.104	52.419	0.374773	0.630715	244940000	29230000	240850000	25977000	0.0242935	0.170215	IQ	COG0318	Acyl-CoA synthetases (AMP-forming)/AMP-acid ligases II	Cytoplasmic	9.97	0.107	N	N
A4SMP1	Starvation-inducible outer membrane lipoprotein	slp ASA_2097	175	ASA_2097																							165.892	120.984	187.882	119.929	-0.179583	0.0126357	49296000	29097000	55232000	21025000	-0.164034	0.468765	M	COG3065	Starvation-inducible outer membrane lipoprotein	Unknown	4.93	0.568	N	N
A4SMP2	Inactive metal-dependent protease-like protein	ASA_2098	237	ASA_2098																							160.613	66.43	142.087	58.7	0.176814	0.178474	157760000	19732000	110540000	21561000	0.513163	-0.127887	O	COG1214	Inactive homologs of metal-dependent proteases, putative molecular chaperones	Unknown	2	0.155	N	N
A4SMP3	ATP-dependent helicase, DinG family	ASA_2099	636	ASA_2099	8.965	1	1	1	3.1643	0																													L	COG1199	Rad3-related DNA helicases	Cytoplasmic	9.97	0.139	N	N	0.4	no
A4SMP5	ATP phosphoribosyltransferase (ATP-PRT) (ATP-PRTase) (EC 2.4.2.17)	hisG ASA_2101	298	ASA_2101																							330.265	248.994	314.69	234.352	0.0696928	0.0874339	487750000	73361000	467260000	68939000	0.0619163	0.0896929	E	COG0040	ATP phosphoribosyltransferase (histidine biosynthesis)	Cytoplasmic	9.97	0.115	N	N
A4SMP6	Histidinol dehydrogenase (HDH) (EC 1.1.1.23)	hisD ASA_2102	432	ASA_2102																							1	24.313	1	20.995	0	0.211682	15938000	13783000	9608700	13589000	0.730057	0.0204506	E	COG0141	Histidinol dehydrogenase	Cytoplasmic	9.97	0.127	N	N
A4SMP7	Histidinol-phosphate aminotransferase (EC 2.6.1.9) (Imidazole acetol-phosphate transaminase)	hisC ASA_2103	355	ASA_2103																													30258000	1	31187000	1	-0.0436281	0	E	COG0079	Histidinol-phosphate aminotransferase/Tyrosine aminotransferase	Cytoplasmic	9.97	0.202	N	N
A4SMP8	Imidazoleglycerol-phosphate dehydratase (IGPD) (EC 4.2.1.19)	hisB ASA_2104	369	ASA_2104																							80.809	39.19	30.078	98.488	1.42581	-1.32946	37194000	16703000	30048000	23160000	0.307801	-0.471528	E	COG0131, COG0241	Imidazoleglycerol-phosphate dehydratase, Histidinol phosphatase and related phosphatases	Cytoplasmic	9.97	0.116	N	N
A4SMP9	Imidazole glycerol phosphate synthase subunit HisH (EC 2.4.2.-) (IGP synthase glutamine amidotransferase subunit) (IGP synthase subunit HisH) (ImGP synthase subunit HisH)	hisH ASA_2105	207	ASA_2105																							69.073	67.187	89.222	68.494	-0.369278	-0.0277955	28923000	9177200	35086000	9210100	-0.278678	-0.00516277	E	COG0118	Glutamine amidotransferase	Cytoplasmic	9.97	0.18	N	N
A4SMQ0	1-(5-phosphoribosyl)-5-[(5-phosphoribosylamino)methylideneamino] imidazole-4-carboxamide isomerase (EC 5.3.1.16) (Phosphoribosylformimino-5-aminoimidazole carboxamide ribotide isomerase)	hisA ASA_2106	248	ASA_2106																							241.424	220.673	238.567	185.066	0.0171746	0.25387	114050000	29332000	126070000	24299000	-0.144559	0.271579	E	COG0106	Phosphoribosylformimino-5-aminoimidazole carboxamide ribonucleotide (ProFAR) isomerase	Cytoplasmic	9.97	0.1	N	N
A4SMQ1	Two-component system response regulator	ASA_2107	369	ASA_2107																							1	1	1	41.763	0	-5.38415	1	682470	3199400	1376200	-21.6094	-1.01185	KT	COG3437	Response regulator containing a CheY-like receiver domain and an HD-GYP domain	Cytoplasmic	9.97	0.14	N	N
A4SMQ3	Two-component system hybrid sensor histidine kinase/response regulator	ASA_2109	1319	ASA_2109																							1	1	1	1139.82	0	-10.1546	1	15870000	1	23591000	0	-0.571934	T	COG0642	Signal transduction histidine kinase	CytoplasmicMembrane	10	0.094	N	N
A4SMQ4	Imidazole glycerol phosphate synthase subunit HisF (EC 4.1.3.-) (IGP synthase cyclase subunit) (IGP synthase subunit HisF) (ImGP synthase subunit HisF) (IGPS subunit HisF)	hisF ASA_2110	257	ASA_2110																							105.081	113.477	114.138	97.647	-0.119277	0.216752	258460000	50236000	249730000	55603000	0.0495719	-0.146441	E	COG0107	Imidazoleglycerol-phosphate synthase	Cytoplasmic	9.97	0.103	N	N
A4SMQ5	Histidine biosynthesis bifunctional protein hisIE	hisI ASA_2111	211	ASA_2111																							235.337	248.67	198.575	204.311	0.245044	0.283466	139810000	44031000	137690000	36405000	0.0220438	0.274383	E	COG0139, COG0140	Phosphoribosyl-AMP cyclohydrolase, Phosphoribosyl-ATP pyrophosphohydrolase	Cytoplasmic	9.97	0.109	N	N
A4SMQ8	Acyl-CoA synthetase/AMP-acid ligase	ASA_2114	540	ASA_2114																							37.548	54.338	81.581	73.989	-1.1195	-0.445349	89456000	22030000	114320000	18704000	-0.353828	0.236123	IQ	COG0318	Acyl-CoA synthetases (AMP-forming)/AMP-acid ligases II	Cytoplasmic	9.97	0.127	N	N
A4SMR1	Putative uncharacterized protein	ASA_2117	185	ASA_2117																							386.295	451.123	419.39	350.964	-0.118589	0.362198	541370000	167750000	701340000	120120000	-0.373499	0.481836	-	-	-	Cytoplasmic	8.96	0.125	N	N
A4SMR2	Putative uncharacterized protein	ASA_2118	395	ASA_2118	11.842	1	1	1	3.56584	0																	951.982	506.709	573.908	472.034	0.730115	0.102267	1127200000	120730000	1448700000	140630000	-0.362015	-0.22012	D	COG1196	Chromosome segregation ATPases	Cytoplasmic	8.96	0.199	N	N	0.3	no
A4SMT2	ABC-type sugar transporter, ATP-binding protein	ASA_2139	500	ASA_2139																													1	1	1	2890700	0	-21.463	G	COG1129	ABC-type sugar (aldose) transport system, ATPase component	CytoplasmicMembrane	10	0.104	N	N
A4SMT5	Chitinase	chi2 ASA_2142	483	ASA_2142	41.307	203.115	709.408	1063.03	-4.10216	-2.38781	1267700	79687000	179450000	597150000	-7.14522	-2.90568	11	22	17	25	5.4878e-126	0	5	56	86	235													-	-	-	Unknown	2.5	0.782	Y	N	0.15	no
A4SMT7	PhnA protein	phnA ASA_2144	192	ASA_2144																							31.72	26.333	1	1	4.98732	4.7188	77472000	17879000	64742000	10060000	0.258973	0.829636	P	COG2824	Uncharacterized Zn-ribbon-containing protein involved in phosphonate metabolism	CytoplasmicMembrane	10	0.194	N	N
A4SMT8	Fatty oxidation complex, alpha subunit	fadJ ASA_2145	717	ASA_2145																							54.673	281.107	137.533	299.312	-1.33088	-0.0905307	69783000	121720000	111620000	120260000	-0.677648	0.0174094	I	COG1250, COG1024	3-Hydroxyacyl-CoA dehydrogenase, Enoyl-CoA hydratase/carnithine racemase	Cytoplasmic	9.97	0.156	N	N
A4SMT9	3-ketoacyl-CoA thiolase (EC 2.3.1.16) (ACSs) (Acetyl-CoA acyltransferase) (Acyl-CoA ligase) (Beta-ketothiolase) (Fatty acid oxidation complex subunit beta)	fadI ASA_2146	436	ASA_2146																							1	11.379	21.8	28.443	-4.44626	-1.3217	19807000	4486500	44091000	6611200	-1.15447	-0.559322	I	COG0183	Acetyl-CoA acetyltransferases	Cytoplasmic	9.26	0.187	N	N
A4SMU0	MoxR-like ATPase	ASA_2147	316	ASA_2147																							19.631	35.941	30.363	16.148	-0.629181	1.15428	10861000	1	19037000	1	-0.809649	0	R	COG0714	MoxR-like ATPases	Cytoplasmic	9.26	0.089	N	N
A4SMU9	Long-chain fatty acid transport protein 1	fadL1 ASA_2156	425	ASA_2156																							227.185	55.404	112.778	78.805	1.01038	-0.508297	150340000	9601900	173330000	6036700	-0.205292	0.66956	I	COG2067	Long-chain fatty acid transport protein	OuterMembrane	10	0.855	Y	?
A4SMV3	Transcriptional regulator, MerR family	ASA_2160	138	ASA_2160																							1	23.657	1	32.504	0	-0.45835	1	4206900	1	3060800	0	0.458849	K	COG0789	Predicted transcriptional regulators	Cytoplasmic	9.26	0.143	N	N
A4SMV8	Membrane-bound lytic murein transglycosylase	ASA_2165	319	ASA_2165																							1	1	22.846	1	-4.51387	0	10646000	1	19012000	1	-0.836599	0	M	COG2951	Membrane-bound lytic murein transglycosylase B	CytoplasmicMembrane	9.97	0.716	Y	N
A4SMW0	Probable septum site-determining protein MinC	minC ASA_2167	238	ASA_2167																							61.61	29.493	60.693	39.986	0.0216344	-0.439122	86592000	20051000	93407000	23216000	-0.109297	-0.211445	D	COG0850	Septum formation inhibitor	Cytoplasmic	9.97	0.113	N	N
A4SMW1	Site-determining protein	minD ASA_2168	270	ASA_2168							734340	1	1	1	19.4861	0	1		1		0.00049402		1		0		552.933	605.805	599.635	721.448	-0.11698	-0.252042	671400000	815160000	638970000	1108800000	0.0714243	-0.443844	D	COG2894	Septum formation inhibitor-activating ATPase	Cytoplasmic	9.12	0.182	N	?	0.36	no
A4SMW2	Cell division topological specificity factor	minE ASA_2169	88	ASA_2169																							22.734	1	27.062	1	-0.251417	0	5344400	9462800	7446300	14510000	-0.478496	-0.616708	D	COG0851	Septum formation topological specificity factor	Cytoplasmic	9.26	0.123	N	N
G7CQS9	Putative uncharacterized protein	IYQ_03747	292	ASA_2174																							96.398	64.824	55.689	1	0.791611	6.01846	148190000	41488000	120030000	38763000	0.304053	0.0980139	S	COG2996	Uncharacterized BCR	Cytoplasmic	8.96	0.118	N	N
A4SMW8	Putative uncharacterized protein	ASA_2175	404	ASA_2175																							26.99	1	31.218	1	-0.209953	0	2281200	1	2475400	1	-0.117869	0	-	-	-	Unknown	2	0.132	N	N
A4SMW9	Transcriptional regulator, MarR family	ASA_2176	156	ASA_2176																							33.516	28.683	42.256	36.954	-0.334306	-0.365535	10389000	20022000	14776000	16910000	-0.508199	0.243709	K	COG1846	Transcriptional regulators	Cytoplasmic	8.96	0.193	N	N
A4SMX2	FMN-dependent NADH-azoreductase (EC 1.7.-.-) (Azo-dye reductase) (FMN-dependent NADH-azo compound oxidoreductase)	azoR ASA_2179	195	ASA_2179							693070	1	1	1	19.4026	0	2		1		4.4489e-05		2		0		178.437	122.294	148.691	60.959	0.263097	1.00444	175090000	28047000	80677000	19547000	1.11787	0.520899	I	COG1182	Acyl carrier protein phosphodiesterase	Cytoplasmic	9.26	0.232	N	N	0.24	no
A4SMX4	Phosphoribosylglycinamide formyltransferase 2 (GART 2) (EC 2.1.2.-) (5'-phosphoribosylglycinamide transformylase 2) (Formate-dependent GAR transformylase) (GAR transformylase 2)	purT ASA_2181	392	ASA_2181																							314.428	282.594	337.106	277.27	-0.100473	0.0274393	384630000	57308000	548700000	67807000	-0.512546	-0.242698	F	COG0027	Formate-dependent phosphoribosylglycinamide formyltransferase (GAR transformylase)	CytoplasmicMembrane	7.88	0.241	N	N
A4SMX6	Riboflavin synthase, alpha subunit	ribE ASA_2183	205	ASA_2183																													1	9090100	1	11026000	0	-0.278541	H	COG0307	Riboflavin synthase alpha chain	Cytoplasmic	9.97	0.179	N	N
A4SMX8	Multidrug resistance protein NorM	norM ASA_2185	450	ASA_2185																													1	1	1	823710	0	-19.6518	Q	COG0534	Na+-driven multidrug efflux pump	CytoplasmicMembrane	9.82	0.242	N	N
A4SMY1	Putative uncharacterized protein	ASA_2191	163	ASA_2191																							26.704	20.578	23.311	33.529	0.196045	-0.704307	19052000	9510500	29675000	18088000	-0.639306	-0.92744	-	-	-	Cytoplasmic	8.96	0.123	N	N
G7CQR3	Serine/threonine protein kinase	IYQ_03657	286	ASA_2194																							93.943	73.173	115.562	10.943	-0.29881	2.7413	174990000	11467000	241560000	11672000	-0.465109	-0.0255638	T	COG1718	Predicted serine/threonine protein kinases	Cytoplasmic	9.97	0.095	N	N
A4SMY5	Lipid A biosynthesis (KDO)2-(Lauroyl)-lipid IVA acyltransferase 2	msbB2 ASA_2195	331	ASA_2195																													31257000	2481600	43378000	4089000	-0.472784	-0.720477	N	COG1560	Lauroyl/myristoyl acyltransferase involved in lipid A biosynthesis	CytoplasmicMembrane	7.88	0.106	N	N
A4SMY9	Predicted dehydrogenase	ASA_2199	330	ASA_2199																							1	44.704	27.511	1	-4.78194	5.48233	66007000	5335600	51285000	3634100	0.364082	0.554052	R	COG0673	Predicted dehydrogenases and related proteins	Cytoplasmic	8.96	0.163	N	N
A4SMZ0	Probable endonuclease 4 (EC 3.1.21.2) (Endodeoxyribonuclease IV) (Endonuclease IV)	nfo ASA_2200	281	ASA_2200																							106.326	20.175	98.621	42.616	0.108528	-1.07883	86260000	37423000	61724000	39100000	0.48286	-0.0632434	L	COG0648	Endonuclease IV	Cytoplasmic	8.96	0.167	N	N
A4SMZ6	Extracellular nuclease	nucH ASA_2206	1072	ASA_2206	595.827	1197.48	2537.27	1938.19	-2.09031	-0.694703	46829000	1221100000	1949900000	3401000000	-5.37985	-1.47778	39	41	43	41	0	0	75	215	289	345	33.473	251.634	138.666	185.508	-2.05054	0.439845	28076000	124480000	173750000	96412000	-2.6296	0.368629	R	COG2374	Predicted extracellular nuclease	Unknown	2.5	0.641	Y	N	0.01	no
A4SN02	Putative uncharacterized protein	ASA_2213	185	ASA_2213																							59.36	35.031	107.249	58.395	-0.853401	-0.737213	36257000	19308000	32159000	18265000	0.173037	0.080117	-	-	-	Cytoplasmic	9.26	0.121	N	N
A4SN07	Phenazine biosynthesis family protein	ASA_2218	301	ASA_2218																							35.913	22.522	39.038	1	-0.120373	4.49326	15777000	21633000	37574000	29531000	-1.25191	-0.448996	R	COG0384	Predicted epimerase, PhzC/PhzF homolog	Cytoplasmic	9.26	0.112	N	?
A4SN15	Chromosome partition protein MukB	mukB ASA_2227	1475	ASA_2227	1	1	8.595	1	-3.1035	0																	679.634	1295.09	810.411	1265	-0.253896	0.0339172	258790000	1631000000	264700000	1611900000	-0.0325763	0.0169945	D	COG3096	Uncharacterized protein involved in chromosome partitioning	Cytoplasmic	9.94	0.33	N	?	0.18	no
G7CQM8	Condesin subunit E	IYQ_03482	245	ASA_2228																							133.341	70.059	152.732	75.647	-0.195882	-0.110712	106060000	52328000	114170000	55971000	-0.106303	-0.0970964	D	COG3095	Uncharacterized protein involved in chromosome partitioning	Cytoplasmic	9.97	0.127	N	N
A4SN17	Chromosome partition protein MukF	mukF ASA_2229	444	ASA_2229																													54456000	1	51445000	1	0.0820601	0	D	COG3006	Uncharacterized protein involved in chromosome partitioning	Cytoplasmic	9.97	0.131	N	N
A4SN18	S-adenosylmethionine-dependentmethyltransferase	smtA ASA_2230	258	ASA_2230																													1	1	1944600	1	-20.891	0	QR	COG0500	SAM-dependent methyltransferases	Cytoplasmic	9.97	0.11	N	?
A4SN20	Triosephosphate isomerase 2 (TIM 2) (EC 5.3.1.1) (Triose-phosphate isomerase 2)	tpiA tpiA2 ASA_2232	251	ASA_2232	455.441	183.869	250.876	156.204	0.86029	0.235247	85576000	67117000	104500000	54409000	-0.288225	0.302833	10	10	10	10	6.9509e-199	4.0551e-156	37	54	32	48	2006.2	2471.11	2354.3	2231.31	-0.230834	0.147271	3780000000	1075600000	3626300000	851630000	0.059888	0.336843	G	COG0149	Triosephosphate isomerase	Cytoplasmic	9.26	0.3	N	N	0.07	no
A4SN21	6-phosphofructokinase (Phosphofructokinase) (EC 2.7.1.11) (Phosphohexokinase)	pfkA ASA_2233	323	ASA_2233	47.753	1	1	1	5.57752	0	1	1	1	177500	0	-17.4375	2	2	2	4	4.4108e-13	1.6579e-09	0	0	0	3	781.311	936.1	852.675	779.376	-0.126099	0.264343	526300000	141780000	625570000	98800000	-0.249286	0.521071	G	COG0205	6-phosphofructokinase	Cytoplasmic	9.97	0.209	N	?	0.09	no
A4SN26	Putative uncharacterized protein	ASA_2239	295	ASA_2239																							1	10.969	12.362	1	-3.62784	3.45536	37008000	3035400	46083000	2314300	-0.316397	0.391311	-	-	-	Cytoplasmic	8.96	0.097	N	N
A4SN28	Lysozyme (EC 3.2.1.17), autolysin, phage lysozyme	ASA_2241	152	ASA_2241							1	1007400000	1	1	0	29.908		2		0		0.13944		3		0													-	-	-	Cytoplasmic	8.96	0.101	N	N	0.18	no
A4SN29	HAD-superfamily hydrolase	ASA_2242	226	ASA_2242																							65.648	44.417	38.193	38.826	0.781443	0.194089	48964000	7412700	35965000	9824000	0.445128	-0.406311	R	COG1011	Predicted hydrolases of the HAD superfamily	Cytoplasmic	9.26	0.134	N	N
G7CQL3	Cytosol aminopeptidase family protein	IYQ_03397	498	ASA_2243																							15.338	1	13.499	1	0.184258	0	1	1	6984000	1	-22.7356	0	E	COG0260	Leucyl aminopeptidase	Cytoplasmic	9.26	0.158	N	N
A4SN40	D-alanine--D-alanine ligase (EC 6.3.2.4) (D-Ala-D-Ala ligase) (D-alanylalanine synthetase)	ddl ASA_2261	329	ASA_2261																							252.248	266.414	444.883	399.416	-0.818583	-0.584222	297640000	79742000	537880000	169290000	-0.853716	-1.08609	M	COG1181	D-alanine-D-alanine ligase and related ATP-grasp enzymes	Cytoplasmic	9.97	0.11	N	N
A4SN42	Glutathione peroxidase	gpo ASA_2263	158	ASA_2263																							28.375	22.358	102.003	51.835	-1.84592	-1.21314	17677000	32571000	52855000	42572000	-1.58017	-0.386317	O	COG0386	Glutathione peroxidase	Cytoplasmic	9.97	0.128	N	N
A4SN43	ATP-dependent RNA helicase	rhlE ASA_2264	463	ASA_2264																							448.492	289.996	332.032	222.168	0.43376	0.384382	3794500000	628980000	2474300000	433130000	0.616889	0.538214	LKJ	COG0513	Superfamily II DNA and RNA helicases	Cytoplasmic	9.97	0.096	N	N
A4SN47	Putative uncharacterized protein	ASA_2268	281	ASA_2268																							96.043	48.212	103.362	24.996	-0.105954	0.947695	85077000	13530000	192700000	14662000	-1.17952	-0.11592	-	-	-	Cytoplasmic	8.96	0.142	N	N
A4SN50	Putative uncharacterized protein	ASA_2271	170	ASA_2271																							1	1	24.379	17.002	-4.60757	-4.08763	73157000	15635000	89179000	25319000	-0.285708	-0.695441	-	-	-	Unknown	2.5	0.656	Y	?
A4SN51	Putative uncharacterized protein	ASA_2272	143	ASA_2272																													2222700	1	4667000	1	-1.07018	0	LR	COG0494	NTP pyrophosphohydrolases including oxidative damage repair enzymes	Unknown	2	0.096	N	N
A4SN52	Acetyltransferase	ASA_2273	168	ASA_2273																							49.816	19.814	76.816	26.991	-0.624798	-0.445958	12941000	8490800	19620000	7839500	-0.600376	0.115139	KR	COG0454	Histone acetyltransferase HPA2 and related acetyltransferases	Unknown	2	0.152	N	?
A4SN53	Glycerol dehydrogenase	gldA ASA_2274	372	ASA_2274																							888.096	1355.77	1988.24	2193.78	-1.16271	-0.694307	787570000	662530000	4054800000	1616600000	-2.36415	-1.28691	C	COG0371	Glycerol dehydrogenase and related enzymes	Cytoplasmic	9.97	0.13	N	N
A4SN56	Putative uncharacterized protein	ASA_2277	251	ASA_2277																							1	1	12.464	1	-3.6397	0	16917000	1	20482000	1	-0.275883	0	-	-	-	Unknown	2	0.093	N	N
A4SN58	PHA granule-associated protein	phaP ASA_2279	116	ASA_2279																							336.897	344.314	432.484	463.716	-0.360339	-0.429517	124570000	111370000	170240000	255970000	-0.450613	-1.20061	-	-	-	Unknown	2	0.154	N	N
A4SN59	Poly(3-hydroxyalkanoate) polymerase	phaC ASA_2280	594	ASA_2280																							142.864	132.41	79.476	186.41	0.846051	-0.493467	136380000	56842000	63781000	53320000	1.09643	0.0922805	I	COG3243	Poly(3-hydroxyalkanoate) synthetase	Cytoplasmic	9.26	0.092	N	N
A4SN62	Putative uncharacterized protein	ASA_2283	157	ASA_2283																							1	1	16.217	1	-4.01944	0	6769300	1	7269300	3956200	-0.10281	-21.9157	-	-	-	Unknown	2	0.138	N	?
G7CQH9	ABC-type multidrug transporter, ATP-binding protein	IYQ_03223	583	ASA_2284																							10.249	1	1	1	3.35741	0							Q	COG1132	ABC-type multidrug/protein/lipid transport system, ATPase component	CytoplasmicMembrane	10	0.243	N	N
A4SN64	Two-component system hybrid sensor histidine kinase/response regulator	ASA_2286	937	ASA_2286	23.986	1	1	1	4.58412	0																	1	1	1	12.837	0	-3.68224	1	3233200	1	3385400	0	-0.0663636	T	COG0642	Signal transduction histidine kinase	CytoplasmicMembrane	10	0.335	N	N	0.11	no
A4SN67	Phosphorylase (EC 2.4.1.1)	malP ASA_2289	825	ASA_2289																							355.84	208.899	338.578	183.266	0.0717405	0.188866	609890000	231650000	671440000	236250000	-0.138709	-0.0283676	G	COG0058	Glucan phosphorylase	Cytoplasmic	9.97	0.101	N	N
A4SN70	Fumarate hydratase, class I	fumB ASA_2292	507	ASA_2292																							628.576	647.394	904.164	604.75	-0.524497	0.0983051	357480000	141820000	1198200000	251900000	-1.74493	-0.82879	C	COG1951, COG1838	Tartrate dehydratase alpha subunit/Fumarate hydratase class I, N-terminal domain, Tartrate dehydratase beta subunit/Fumarate hydratase class I, C-terminal domain	Cytoplasmic	9.97	0.099	N	?
A4SN73	Serine transporter	ASA_2295	432	ASA_2295																													43669000	56370000	66049000	59515000	-0.596927	-0.0783258	E	COG0814	Amino acid permeases	CytoplasmicMembrane	10	0.101	N	N
A4SN74	Serine/threonine transporter SstT (Na(+)/serine-threonine symporter)	sstT ASA_2296	416	ASA_2296																							1	135.015	40.391	114.906	-5.33596	0.232666	47941000	42735000	39105000	25765000	0.293907	0.730006	E	COG3633	Na+/serine symporter	CytoplasmicMembrane	10	0.132	N	?
A4SN75	ATP-dependent DNA helicase RecQ	recQ ASA_2297	641	ASA_2297																							1	13.874	1	18.921	0	-0.447605	1	6991200	1	5927100	0	0.238214	L	COG0514	Superfamily II DNA helicase	Cytoplasmic	9.97	0.129	N	N
A4SN76	Serine protein kinase, PrkA	prkA ASA_2298	640	ASA_2298							1	1693300	1	635860	0	1.41306		3		2		0.00020034		7		2	616.651	1264.25	1178.43	1790.64	-0.934337	-0.502201	299770000	382490000	902370000	816060000	-1.58986	-1.09325	T	COG2766	Putative Ser protein kinase	Cytoplasmic	8.96	0.111	N	?	-0.01	no
A4SN77	UPF0229 protein ASA_2299	ASA_2299	423	ASA_2299																							1	27.602	1	32.594	0	-0.239834	1	7791700	14633000	13145000	-23.8027	-0.754504	S	COG2718	Uncharacterized BCR	Cytoplasmic	9.97	0.123	N	?
A4SN78	Putative uncharacterized protein	ASA_2300	505	ASA_2300																							27.604	30.994	72.498	22.442	-1.39306	0.465788	41408000	13579000	36066000	16113000	0.19927	-0.246848	S	COG2719	Uncharacterized BCR	Cytoplasmic	9.97	0.093	N	N
G7CQG1	Fatty acid metabolism regulator protein	fadR IYQ_03121	237	ASA_2301																							286.227	236.772	228.85	281.251	0.322757	-0.24836	332510000	71801000	274090000	65145000	0.278748	0.140349	K	COG2186	Transcriptional regulators	Cytoplasmic	8.96	0.102	N	N
A4SN80	Na(+)/H(+) antiporter NhaB (Sodium/proton antiporter NhaB)	nhaB ASA_2302	526	ASA_2302																							1	28.608	1	43.23	0	-0.595614	1	17816000	8320900	20067000	-22.9883	-0.171651	P	COG3067	Na+/H+ antiporter	CytoplasmicMembrane	9.99	0.119	N	N
A4SN82	Membrane protein, DedA	dedA ASA_2304	217	ASA_2304																													1	8441800	1	6212700	0	0.44233	S	COG0586	Uncharacterized membrane-associated protein	CytoplasmicMembrane	10	0.085	N	N
A4SN84	UvrABC system protein B (Protein UvrB) (Excinuclease ABC subunit B)	uvrB ASA_2306	670	ASA_2306																							43.915	162.619	88.678	108.539	-1.01386	0.583282	56003000	136450000	127570000	135400000	-1.18771	0.0111447	L	COG0556	Helicase subunit of the DNA excision repair complex	Cytoplasmic	9.97	0.113	N	N
G7CQF5	Putative transport protein IYQ_03091	IYQ_03091	573	ASA_2308																							1	21.358	1	22.841	0	-0.0968493	1	9473700	1	8962200	0	0.0800751	R	COG2985	Predicted permease	CytoplasmicMembrane	10	0.138	N	N
A4SN90	Transcriptional regulatory protein	citB ASA_2313	223	ASA_2313																							18.029	1	34.83	11.561	-0.950011	-3.53119	17131000	3410200	21668000	4379000	-0.338957	-0.360745	TK	COG2197	Response regulator containing a CheY-like receiver domain and an HTH DNA-binding domain	Cytoplasmic	9.97	0.113	N	N
A4SN93	Methyl-accepting chemotaxis protein	ASA_2316	555	ASA_2316																							15.148	1	1	41.614	3.92106	-5.379							N	COG0840	Methyl-accepting chemotaxis protein	CytoplasmicMembrane	7.88	0.237	N	N
A4SN95	Anaerobic glycerol-3-phosphate dehydrogenase subunit A	glpA ASA_2318	564	ASA_2318																							25.411	1	97.09	1	-1.93387	0	23450000	1	83053000	1	-1.82444	0	C	COG0578	Glycerol-3-phosphate dehydrogenase	Cytoplasmic	9.12	0.209	N	N
A4SNB0	D-amino acid dehydrogenase small subunit (EC 1.4.99.1)	dadA ASA_2333	417	ASA_2333																							1	28.248	41.957	52.564	-5.39084	-0.895926	48552000	13034000	136540000	15912000	-1.49172	-0.287835	E	COG0665	Glycine/D-amino acid oxidases (deaminating)	CytoplasmicMembrane	9.82	0.122	N	N
G7CQC5	5-methyltetrahydropteroyltriglutamate--homocysteine methyltransferase (EC 2.1.1.14) (Cobalamin-independent methionine synthase) (Methionine synthase, vitamin-B12 independent isozyme)	metE IYQ_02941	760	ASA_2338	1	52.383	1	10.037	0	2.38377	1	16153000	1	14052000	0	0.201027		10		10		3.5203e-49		13		0	1392	1938.79	1958.04	2098.88	-0.492252	-0.114463	845840000	2229400000	2371800000	2712400000	-1.48753	-0.282914	E	COG0620	Methionine synthase II (cobalamin-independent)	Cytoplasmic	8.96	0.121	N	N	0.11	no
A4SNC0	Acetoacetyl-CoA reductase	ASA_2343	246	ASA_2343																							1	1	1	10.84	0	-3.43829	3947200	4135700	6244400	8658200	-0.661733	-1.06594	QR	COG1028	Dehydrogenases with different specificities (related to short-chain alcohol dehydrogenases)	Cytoplasmic	9.26	0.278	N	N
A4SNC1	Transcriptional regulator, LysR family	ASA_2344	301	ASA_2344																							91.486	100.227	104.386	71.23	-0.190305	0.492714	155160000	30336000	106200000	33663000	0.546973	-0.150133	K	COG0583	Transcriptional regulator	Cytoplasmic	9.97	0.319	N	N
A4SNC2	Putative uncharacterized protein	ASA_2345	212	ASA_2345																							42.175	1	1	1	5.39832	0	41840000	17875000	71607000	26408000	-0.775218	-0.563032	R	COG2910	Putative NADH-flavin reductase	Unknown	2	0.255	N	N
A4SNC3	2OG-Fe(II) oxygenase superfamily protein	ASA_2346	356	ASA_2346	1	1	1	42.433	0	-5.40711	1	190250	1	1486700	0	-2.96615		3		4		1.5332e-78		0		6	605.057	348.938	322.194	389.348	0.909141	-0.158089	332360000	33055000	445370000	33500000	-0.422258	-0.0192926	R	COG3491	Isopenicillin N synthase and related dioxygenases	Cytoplasmic	9.26	0.098	N	N	0.2	no
A4SNC4	Methionine gamma-lyase	mdeA ASA_2347	387	ASA_2347	163.562	68.558	41.504	53.838	1.97852	0.3487	62056000	123730000	22725000	71038000	1.44929	0.800532	10	8	8	8	1.1432e-68	2.5167e-51	15	26	5	24	1130.55	1207.41	1330.28	1450.67	-0.234709	-0.264801	3146400000	1119100000	4428600000	1629500000	-0.493149	-0.54209	E	COG0626	Cystathionine beta-lyases/cystathionine gamma-synthases	Cytoplasmic	9.97	0.153	N	N	0.24	no	0.99405
A4SNC5	Protease, insulinase family	ASA_2348	926	ASA_2348																							1	12.432	1	22.947	0	-0.884247	17106000	5539500	16443000	6135600	0.0570289	-0.147449	R	COG0612	Predicted Zn-dependent peptidases	CytoplasmicMembrane	9.82	0.378	N	N
A4SNC6	Aspartate-semialdehyde dehydrogenase 1 (ASA dehydrogenase 1) (ASADH 1) (EC 1.2.1.11) (Aspartate-beta-semialdehyde dehydrogenase 1)	asd asd1 ASA_2349	371	ASA_2349	20.097	1	9.882	1	1.02411	0	5476200	3545900	4579700	1715300	0.257922	1.04769	4	2	4	2	1.2433e-09	4.0503e-12	3	2	2	0	784.332	1062.07	797.951	1355.58	-0.0248357	-0.352033	1008700000	384230000	838890000	440950000	0.265944	-0.198645	E	COG0136	Aspartate-semialdehyde dehydrogenase	Cytoplasmic	9.26	0.239	N	N	-0.02	no
A4SNC7	Putative uncharacterized protein	ASA_2350	586	ASA_2350																							494.077	266.523	384.947	167.278	0.360076	0.672012	485810000	89174000	533630000	61743000	-0.135448	0.530348	S	COG1944	Uncharacterized ACR	Cytoplasmic	8.96	0.09	N	N
A4SNC8	Formate transporter 1 FocA	focA ASA_2351	282	ASA_2351																													1	4575200	1	2720000	0	0.750228	P	COG2116	Formate/nitrite family of transporters	CytoplasmicMembrane	10	0.121	N	N
A4SNC9	Formate acetyltransferase	pflB ASA_2352	762	ASA_2352	17.006	1	18.815	9.649	-0.145839	-3.27038	2470800	2952400	1	1749000	21.2365	0.755358	2	2	1	2	1.9586e-09	0.0036909	2	5	1	1	3231.94	1564.41	2628.81	1850.08	0.29799	-0.241964	3073500000	1121400000	2308500000	1420800000	0.412927	-0.341403	C	COG1882	Pyruvate-formate lyase	Cytoplasmic	9.97	0.099	N	?	0.03	no
A4SND1	Succinyl-CoA ligase [ADP-forming] subunit alpha (EC 6.2.1.5)	sucD ASA_2354	290	ASA_2354	65.353	15.158	1	35.778	6.03018	-1.23899	2281800	3763200	5451300	30310000	-1.25643	-3.00976	7	7	7	8	5.0676e-40	4.8689e-30	8	7	0	16	791.614	1369.78	1050.96	1783.38	-0.408835	-0.380674	490240000	1015700000	1265800000	1495400000	-1.36849	-0.558057	C	COG0074	Succinyl-CoA synthetase alpha subunit	Cytoplasmic	9.97	0.13	N	?	0.15	no
A4SND2	Succinyl-CoA ligase [ADP-forming] subunit beta (EC 6.2.1.5) (Succinyl-CoA synthetase subunit beta) (SCS-beta)	sucC ASA_2355	388	ASA_2355	77.582	27.487	26.044	1	1.57477	4.78068	12902000	63636000	4477600	23448000	1.5268	1.44038	5	3	4	3	1.4092e-23	3.0536e-93	9	4	6	3	1176.68	2153.34	2072.55	1987.36	-0.816688	0.115724	560340000	470850000	2283900000	437880000	-2.02713	0.104732	C	COG0045	Succinyl-CoA synthetase beta subunit	Cytoplasmic	8.96	0.126	N	?	-0.05	no
A4SND3	2-oxoglutarate dehydrogenase, E2 component, dihydrolipoamide succinyltransferase	sucB ASA_2356	394	ASA_2356																							1047.32	834.108	1377.45	763.016	-0.395305	0.128521	669060000	128240000	2535800000	229200000	-1.92223	-0.837761	C	COG0508	Dihydrolipoamide acyltransferases	Cytoplasmic	9.97	0.094	N	N
A4SND4	2-oxoglutarate dehydrogenase, E1 component	sucA ASA_2357	936	ASA_2357																							1814.89	2077.57	2840.4	1769.24	-0.646216	0.231766	1210400000	1254500000	3629200000	1013000000	-1.58417	0.308478	C	COG0567	Pyruvate and 2-oxoglutarate dehydrogenases, E1 component	Cytoplasmic	9.97	0.13	N	N
A4SND5	Succinate dehydrogenase, iron-sulfur protein	sdhB ASA_2358	238	ASA_2358																							452.661	598.062	890.547	528.886	-0.976261	0.177338	161450000	58836000	522470000	68645000	-1.69426	-0.222455	C	COG0479	Succinate dehydrogenase/fumarate reductase Fe-S protein	CytoplasmicMembrane	9.82	0.119	N	N
A4SND6	Succinate dehydrogenase flavoprotein subunit	sdhA ASA_2359	591	ASA_2359																							967.408	1116.57	1813	1412.77	-0.906179	-0.339451	480150000	161510000	1860800000	167090000	-1.95437	-0.0490019	C	COG1053	Succinate dehydrogenase/fumarate reductase, flavoprotein subunits	CytoplasmicMembrane	9.82	0.189	N	?
A4SND7	Succinate dehydrogenase, hydrophobic membrane anchor protein	sdhD ASA_2360	114	ASA_2360																							1	123.772	196.324	221.994	-7.61709	-0.842836	1	1	1179200	913840	-20.1694	-19.8016	C	COG2142	Succinate dehydrogenase hydrophobic anchor subunit	CytoplasmicMembrane	10	0.113	N	N
A4SND9	Citrate synthase	gltA ASA_2362	428	ASA_2362							135000	1	1	1	17.0426	0	2		1		1.8142e-06		1		0		762.007	409.218	617.524	451.495	0.303309	-0.14184	769600000	77574000	1472700000	112010000	-0.936283	-0.529982	C	COG0372	Citrate synthase	Cytoplasmic	9.97	0.092	N	N	0.01	no
A4SNE0	Putative uncharacterized protein	ASA_2363	106	ASA_2363																							1	1	19.657	1	-4.29697	0	3253000	1	7860800	1	-1.27291	0	-	-	-	Unknown	2	0.498	N	N
A4SNE2	3-oxoacyl-[acyl-carrier-protein] synthase I	fabB ASA_2365	403	ASA_2365	73.51	14.024	70.989	1	0.050345	3.80983	3517000	2987500	11267000	6241600	-1.67969	-1.06298	8	5	8	6	2.3401e-101	2.6423e-17	8	2	9	10	915.243	394.071	414.468	231.433	1.14289	0.767861	1137800000	105210000	1108600000	62655000	0.0375081	0.74777	IQ	COG0304	3-oxoacyl-(acyl-carrier-protein) synthase	Cytoplasmic	9.97	0.137	N	N	0.32	no
A4SNE3	tRNA 5-methylaminomethyl-2-thiouridine biosynthesis bifunctional protein MnmC (tRNA mnm(5)s(2)U biosynthesis bifunctional protein) [Includes: tRNA (mnm(5)s(2)U34)-methyltransferase (EC 2.1.1.61); FAD-dependent cmnm(5)s(2)U34 oxidoreductase (EC 1.5.-.-)]	mnmC ASA_2366	672	ASA_2366																							1	74.331	1	68.752	0	0.112562	20116000	20212000	14556000	19707000	0.46673	0.0365039	EQR	COG0665, COG0500	Glycine/D-amino acid oxidases (deaminating), SAM-dependent methyltransferases	Cytoplasmic	9.97	0.112	N	N
A4SNE6	Putative 5'-nucleotidase	ASA_2369	553	ASA_2369																							71.422	1	36.158	16.793	0.982054	-4.06979	59222000	3506700	56652000	3648400	0.0640063	-0.0571499	F	COG0737	5'-nucleotidase/2',3'-cyclic phosphodiesterase and related esterases	Unknown	5.41	0.131	N	?
A4SNF2	Pyruvate kinase (EC 2.7.1.40)	pyk ASA_2376	472	ASA_2376	1	1	11.052	1	-3.46624	0	1	692690	1	840600	0	-0.27921		3		3		6.5882e-19		0		3													G	COG0469	Pyruvate kinase	Cytoplasmic	9.97	0.131	N	N	0.27	no
G7CQ78	Methyl-accepting chemotaxis protein	IYQ_02684	320	ASA_2384																							26.522	30.907	25.533	35.956	0.0548265	-0.218299							N	COG0840	Methyl-accepting chemotaxis protein	OuterMembrane	9.92	0.152	N	N
A4SNG0	Arabinogalactan endo-1,4-beta-galactosidase	ASA_2386	334	ASA_2386	1	1	1	11.257	0	-3.49275	1	1	1	605940	0	-19.2088		1		2		1.0537e-20		0		2													-	-	-	Unknown	2.5	0.648	Y	?	0.4	no
A4SNG3	Galactose operon repressor	galR ASA_2389	333	ASA_2389																							79.912	17.363	56.955	32.406	0.48859	-0.900245	43548000	16678000	32963000	11074000	0.401759	0.59077	K	COG1609	Transcriptional regulators	Cytoplasmic	9.97	0.285	N	N
A4SNH6	ABC-type amino acid transporter, periplasmic binding protein	ASA_2403	258	ASA_2403	1	10.478	1	73.853	0	-2.81729	803630	8059900	1802300	12209000	-1.16524	-0.599111	2	8	2	9	0.015389	5.8837e-34	1	4	2	24	69.844	467.664	130.879	284.882	-0.906026	0.715108	42625000	66739000	99058000	33472000	-1.21657	0.995575	E	COG0834	ABC-type amino acid transport system, periplasmic component	Periplasmic	10	0.778	Y	N	0	no
A4SNH8	Exodeoxyribonuclease I	sbcB ASA_2405	475	ASA_2405																							49.821	45.738	66.461	92.565	-0.415754	-1.01707	1	1	1	379940	0	-18.5354	L	COG2925	Exonuclease I	Cytoplasmic	9.97	0.099	N	N
A4SNI2	Cytidine deaminase (EC 3.5.4.5) (Cytidine aminohydrolase) (CDA)	cdd ASA_2410	293	ASA_2410																							61.282	29.302	109.689	27.867	-0.839884	0.0724414	35207000	23494000	56266000	25969000	-0.676401	-0.144498	F	COG0295	Cytidine deaminase	Unknown	2	0.245	N	N
A4SNI3	AMP-dependent synthetase and ligase	ASA_2411	554	ASA_2411																							101.757	77.161	164.895	74.64	-0.69642	0.0479229	59316000	14986000	266840000	20683000	-2.16948	-0.46483	I	COG1022	Long-chain acyl-CoA synthetases (AMP-forming)	Cytoplasmic	9.97	0.111	N	N
A4SNI5	ATP-NAD/AcoX kinase	ASA_2413	371	ASA_2413																							32.014	1	1	13.439	5.00063	-3.74835	5587000	1	6283000	1	-0.16938	0	S	COG3199	Uncharacterized ACR	Cytoplasmic	9.97	0.218	N	?
A4SNJ0	Transcriptional regulatory protein TyrR	tyrR ASA_2418	515	ASA_2418																							41.028	1	24.834	1	0.724292	0	23184000	1	28003000	1	-0.272452	0	K	COG3283	Transcriptional regulator of aromatic amino acids metabolism	Cytoplasmic	9.97	0.097	N	N
A4SNJ1	Putative pterin-4-alpha-carbinolamine dehydratase (PHS) (EC 4.2.1.96) (4-alpha-hydroxy-tetrahydropterin dehydratase) (Pterin carbinolamine dehydratase) (PCD)	ASA_2419	117	ASA_2419																													1	1	7070100	1	-22.7533	0	H	COG2154	Pterin-4a-carbinolamine dehydratase	Cytoplasmic	9.26	0.089	N	N
A4SNJ3	Putative uncharacterized protein	ASA_2421	347	ASA_2421																													12537000	1	10310000	1	0.282148	0	-	-	-	CytoplasmicMembrane	7.88	0.102	N	?
A4SNJ5	Phage shock protein C	pspC ASA_2423	134	ASA_2423																													2210800	6948100	3597200	6959900	-0.702306	-0.00244806	KT	COG1983	Putative stress-responsive transcriptional regulator	Unknown	2	0.109	N	N
A4SNJ6	Phage shock protein B	pspB ASA_2424	78	ASA_2424																													1010400	1	1	1	19.9465	0	-	-	-	CytoplasmicMembrane	9.82	0.092	N	N
A4SNJ7	Phage shock protein A	pspA ASA_2425	226	ASA_2425																							416.104	355.776	309.375	258.091	0.427588	0.463089	245510000	62587000	173330000	56557000	0.50226	0.146157	I	COG1842	Phage shock protein A (IM30), suppresses sigma54-dependent transcription	CytoplasmicMembrane	7.88	0.141	N	N
A4SNJ8	Psp operon transcriptional activator PspF	pspF ASA_2426	344	ASA_2426																							126.813	98.486	41.025	147.02	1.62813	-0.578022	79391000	25291000	58156000	27754000	0.449047	-0.134072	TK	COG1221	Transcriptional regulators containing an AAA-type ATPase domain and a DNA-binding domain	Cytoplasmic	9.97	0.098	N	N
A4SNJ9	ABC-type peptide transporter, periplasmic binding protein	sapA ASA_2427	531	ASA_2427																							23.395	1	1	1	4.54813	0	30280000	1380300	27775000	3801700	0.124578	-1.46166	EP	COG0747	ABC-type dipeptide/oligopeptide/nickel transport systems, periplasmic components	Periplasmic	9.44	0.37	N	N
A4SNK1	ABC-type peptide transporter, permease protein	sapC ASA_2429	297	ASA_2429																							28.532	1	1	1	4.83451	0	34954000	1	12088000	1	1.53188	0	EP	COG1173	ABC-type dipeptide/oligopeptide/nickel transport systems, permease components	CytoplasmicMembrane	10	0.093	N	N
A4SNK2	ABC-type peptide transporter, ATP-binding protein	sapD ASA_2430	332	ASA_2430																													1	1	3828400	1	-21.8683	0	EP	COG0444	ABC-type dipeptide/oligopeptide/nickel transport system, ATPase component	CytoplasmicMembrane	7.88	0.097	N	N
A4SNK3	ABC-type peptide transporter, ATP-binding protein	sapF ASA_2431	261	ASA_2431																							16.901	45.682	1	36.428	4.07904	0.326578	33842000	29038000	23839000	38645000	0.505491	-0.41234	EP	COG1124	ABC-type dipeptide/oligopeptide/nickel transport system, ATPase component	CytoplasmicMembrane	7.88	0.142	N	N
A4SNK4	Amidophosphoribosyltransferase (ATase) (EC 2.4.2.14) (Glutamine phosphoribosylpyrophosphate amidotransferase)	purF ASA_2433	506	ASA_2433																							1194.08	832.67	1230.31	914.556	-0.0431283	-0.135327	954590000	145280000	1045400000	129180000	-0.131102	0.169453	F	COG0034	Glutamine phosphoribosylpyrophosphate amidotransferase	Cytoplasmic	9.97	0.161	N	N
A4SNK6	Serine--tRNA ligase (EC 6.1.1.11) (Seryl-tRNA synthetase) (SerRS) (Seryl-tRNA(Ser/Sec) synthetase)	serS ASA_2435	431	ASA_2435	1	10.365	1	1	0	3.37365	1	234910	1	377970	0	-0.686164		2		2		1.4236e-05		1		3	965.779	812.107	998.869	852.095	-0.0486024	-0.0693445	846280000	150950000	1227400000	227560000	-0.536399	-0.592176	J	COG0172	Seryl-tRNA synthetase	Cytoplasmic	10	0.11	N	N	0.01	no
A4SNK7	ATPase, AAA family	ASA_2436	447	ASA_2436																													4021700	1	2199400	1	0.870695	0	L	COG2256	Uncharacterized ATPase related to the helicase subunit of the Holliday junction resolvase	Cytoplasmic	9.97	0.105	N	N
A4SNK8	Outer-membrane lipoprotein carrier protein	lolA ASA_2437	202	ASA_2437	59.605	45.277	32.671	71.101	0.867423	-0.651091	28296000	20187000	37782000	20722000	-0.417101	-0.0377367	6	10	6	9	1.6145e-54	3.0705e-79	9	17	5	26	356.628	259.639	353.636	280.621	0.0121548	-0.112116	526460000	129050000	325010000	116190000	0.69584	0.151444	M	COG2834	Outer membrane lipoprotein-sorting protein	Periplasmic	10	0.766	Y	N	0.27	no
A4SNK9	DNA translocase FtsK	ftsK ASA_2438	849	ASA_2438																							296.539	259.023	244.262	211.416	0.279792	0.292996	469470000	167020000	247620000	120250000	0.922905	0.473984	D	COG1674	DNA segregation ATPase FtsK/SpoIIIE and related proteins	CytoplasmicMembrane	10	0.147	N	?
A4SNL0	Leucine-responsive regulatory protein	lrp ASA_2439	163	ASA_2439																							590.946	581.614	666.801	718.308	-0.17423	-0.304541	994090000	347830000	986930000	360200000	0.0104287	-0.0504158	K	COG1522	Transcriptional regulators	Cytoplasmic	9.97	0.102	N	N
A4SNL1	Thioredoxin reductase (EC 1.8.1.9)	trxB ASA_2440	316	ASA_2440	62.855	1	22.52	1	1.48082	0	6843000	1	13935000	1	-1.02601	0	6		5		5.6497e-62		6		5		315.724	252.744	374.343	265.606	-0.245697	-0.0716109	1215900000	284360000	1146500000	239710000	0.0847882	0.246428	O	COG0492	Thioredoxin reductase	Unknown	4.99	0.392	N	N	0.1	no
A4SNL2	Two-component system response regulator/GGDEF domain protein	ASA_2441	415	ASA_2441																													1	1	2709500	1	-21.3696	0	T	COG3706	Response regulator containing a CheY-like receiver domain and a GGDEF domain	Cytoplasmic	9.97	0.144	N	N
A4SNL3	Outer membrane lipoprotein	ASA_2442	156	ASA_2442							1	2510900	1	12555000	0	-2.32199		2		2		2.911e-05		0		2							1482900	1	1	1	20.5	0	-	-	-	OuterMembrane	9.92	0.864	Y	N	0.33	no
A4SNL5	Putative arginyl-tRNA--protein transferase (Arginyltransferase) (R-transferase) (EC 2.3.2.8)	ate ASA_2444	238	ASA_2444																													1	1	27635000	1	-24.72	0	O	COG2935	Putative arginyl-tRNA:protein arginylyltransferase	Unknown	2	0.099	N	N
A4SNL6	Translation initiation factor IF-1	infA ASA_2445	72	ASA_2445	30.305	1	1	1	4.92148	0	822060	3757100	332510	5231100	1.30585	-0.477495	3	4	3	4	7.5879e-26	0.00028403	2	3	0	0	76.499	62.586	46.827	96.596	0.7081	-0.626123	17901000	24526000	36656000	21783000	-1.03401	0.171109	J	COG0361	Translation initiation factor IF-1	Cytoplasmic	9.97	0.114	N	N	0.08	no
A4SNL7	ATP-dependent Clp protease, ATP-binding subunit ClpA	clpA ASA_2446	750	ASA_2446																							240.972	310.842	290.433	302.943	-0.26934	0.0371351	195720000	202870000	163650000	172620000	0.258178	0.232956	O	COG0542	ATPases with chaperone activity, ATP-binding subunit	Cytoplasmic	9.97	0.108	N	N
A4SNL9	Cold shock domain protein CspD	cspD ASA_2448	72	ASA_2448																							35.929	55.863	54.688	86.245	-0.606076	-0.626548	1	9784900	4137400	14224000	-21.9803	-0.539698	K	COG1278	Cold shock proteins	Cytoplasmic	9.26	0.155	N	?
A4SNM0	Bifunctional protein FolD [Includes: Methylenetetrahydrofolate dehydrogenase (EC 1.5.1.5); Methenyltetrahydrofolate cyclohydrolase (EC 3.5.4.9)]	folD ASA_2449	287	ASA_2449	9.606	1	1	1	3.26394	0																	744.648	744.428	624.181	706.05	0.254594	0.076362	479710000	494310000	455670000	487110000	0.0741731	0.0211685	H	COG0190	5,10-methylene-tetrahydrofolate dehydrogenase/Methenyl tetrahydrofolate cyclohydrolase	Cytoplasmic	9.26	0.141	N	N	0.24	no
A4SNM5	ImpA domain protein	ASA_2457	478	ASA_2457	1	1	13.278	1	-3.73097	0																							1	1	1903000	1	-20.8598	0	-	-	-	Cytoplasmic	8.96	0.101	N	N	0.03	no
A4SNM6	Putative uncharacterized protein	ASA_2459	201	ASA_2459																							16.067	1	1	1	4.00603	0	43819000	1261700	55201000	1090400	-0.333138	0.210511	-	-	-	Unknown	2	0.498	N	N
A4SNM8	Type VI secretion system clpB chaperone	clpB2 ASA_2461	880	ASA_2461																							113.129	126.526	174.625	96.157	-0.626291	0.39597	146970000	31370000	112560000	23409000	0.384827	0.422322	O	COG0542	ATPases with chaperone activity, ATP-binding subunit	Cytoplasmic	9.97	0.113	N	N
A4SNM9	VasF-like protein, type IV / VI secretion system protein, DotU family	ASA_2462	259	ASA_2462																													15148000	4058200	6156500	6146000	1.29895	-0.598808	S	COG3455	Uncharacterized BCR	Cytoplasmic	8.96	0.094	N	N
A4SNN0	type VI secretion protein	ASA_2463	444	ASA_2463							30854000	1	1	1	24.879	0	2		2		0.20122		2		0														S	COG3522	Uncharacterized BCR	CytoplasmicMembrane	8.46	0.116	N	N	0.11	no
A4SNN1	type VI secretion lipoprotein	ASA_2464	171	ASA_2464																							1	28.099	11.045	36.46	-3.46532	-0.375796	11004000	8233100	25188000	11398000	-1.19471	-0.469273	S	COG3521	Uncharacterized BCR	Unknown	2.5	0.678	Y	N
A4SNN2	FHA domain containing protein	ASA_2465	407	ASA_2465																							23.048	10.58	53.009	1	-1.2016	3.40327	60158000	21040000	92201000	19211000	-0.616026	0.131202	T	COG3456	FHA-domain-containing protein	Cytoplasmic	9.97	0.103	N	N
A4SNN6	type VI secretion protein, ImpB	ASA_2470	167	ASA_2470	1	38.709	1	1	0	5.2746	1	9331000	1	13814000	0	-0.566028		7		6		6.0738e-34		9		0	1812.38	1958.57	1919.77	2157.63	-0.0830527	-0.139648	1449500000	737790000	1342100000	493810000	0.111063	0.579254	S	COG3516	Uncharacterized BCR	Cytoplasmic	9.97	0.113	N	N	0.13	no
A4SNP6	Electron transport complex protein RnfB	rnfB ASA_2486	187	ASA_2486																													1	7576300	1	5422200	0	0.482615	C	COG2878	Predicted alternative beta subunit of Na+-transporting NADH:ubiquinone oxidoreductase	Unknown	6.49	0.231	N	?
A4SNP7	Electron transport complex protein RnfC (Nitrogen fixation protein RnfC)	rnfC ASA_2487	753	ASA_2487																							193.635	79.615	66.494	80.947	1.54204	-0.0239373	259620000	38427000	177140000	31973000	0.551512	0.265266	C	COG1726	Na+-transporting NADH:ubiquinone oxidoreductase alpha subunit	Cytoplasmic	9.97	0.094	N	N
A4SNP9	Electron transport complex protein RnfG (Nitrogen fixation protein RnfG)	rnfG ASA_2489	210	ASA_2489																							202.559	24.435	150.248	1	0.430996	4.61088	630790000	24599000	449100000	17716000	0.490123	0.473547	C	COG2869	Na+-transporting NADH:ubiquinone oxidoreductase gamma subunit	Unknown	2.5	0.43	N	N
G7CPY2	Electron transport complex, RnfABCDGE type, E subunit	rnfE IYQ_02154	252	ASA_2490																							1	20.257	1	21.769	0	-0.103855	1	10523000	1	9944300	0	0.0816043	C	COG1347	Na+-transporting NADH:ubiquinone oxidoreductase subunit 4	CytoplasmicMembrane	10	0.12	N	N
A4SNQ2	Lactoylglutathione lyase	gloA ASA_2492	137	ASA_2492																													2745300	11933000	13215000	13453000	-2.26714	-0.172971	E	COG0346	Lactoylglutathione lyase and related lyases	Cytoplasmic	9.97	0.115	N	N
A4SNQ4	Methyl-accepting chemotaxis protein	ASA_2494	657	ASA_2494																													1	1	1	2777300	0	-21.4053	N	COG0840	Methyl-accepting chemotaxis protein	CytoplasmicMembrane	10	0.272	N	N
A4SNQ5	Ribonuclease T (EC 3.1.13.-) (Exoribonuclease T)	rnt ASA_2495	223	ASA_2495																							37.134	1	43.446	1	-0.226483	0	41411000	8622500	32333000	10351000	0.357007	-0.263592	L	COG0847	DNA polymerase III epsilon subunit and related 3'-5' exonucleases	Cytoplasmic	9.97	0.104	N	N
A4SNQ9	ATP-dependent RNA helicase	deaD ASA_2499	613	ASA_2499	15.487	1	1	1	3.95299	0	1	1	110600000	1	-26.7208	0	2		1		0.0004462		4		2		3235.32	1667.87	3023.58	2475.46	0.0976474	-0.569695	6924400000	1228100000	3171200000	1190500000	1.12666	0.0448604	LKJ	COG0513	Superfamily II DNA and RNA helicases	Cytoplasmic	9.97	0.1	N	N	0.09	no
A4SNR0	Putative uncharacterized protein	ASA_2500	188	ASA_2500																													1	883550	1	2200300	0	-1.31632	Q	COG2050	Uncharacterized protein, possibly involved in aromatic compounds catabolism	CytoplasmicMembrane	10	0.479	N	N
A4SNR2	FAD/FMN-containing dehydrogenase	ASA_2502	1025	ASA_2502																							381.506	537.067	404.68	424.551	-0.0850758	0.339164	371280000	318780000	408500000	212130000	-0.137828	0.587612	C	COG0277, COG0247	FAD/FMN-containing dehydrogenases, Fe-S oxidoreductases	Cytoplasmic	9.97	0.166	N	?
A4SNR6	NagD protein	nagD ASA_2507	249	ASA_2507																							78.899	67.186	95.217	79.003	-0.271212	-0.233747	76258000	104950000	100160000	111510000	-0.393346	-0.0874709	G	COG0647	Predicted sugar phosphatases of the HAD superfamily	Cytoplasmic	8.96	0.112	N	N
A4SNR9	Asparagine synthetase (EC 6.3.5.4)	asnB ASA_2510	554	ASA_2510																							1624.14	1381.31	1593.35	1041.61	0.0276173	0.407215	1280900000	376620000	1602900000	311970000	-0.323527	0.271702	E	COG0367	Asparagine synthase (glutamine-hydrolyzing)	Cytoplasmic	9.97	0.098	N	N
A4SNS0	Dipeptidase	ASA_2511	498	ASA_2511	1	1	1	34.194	0	-5.09567	1	82459	1	745610	0	-3.17667		3		3		1.4069e-07		0		13	763.27	889.485	1061.58	992.515	-0.475945	-0.158119	257610000	110390000	544010000	138010000	-1.07844	-0.322163	-	-	-	Unknown	2.5	0.877	Y	?	0.01	no
A4SNS3	Putative uncharacterized protein	ASA_2514	166	ASA_2514	1	38.652	14.671	67.962	-3.8749	-0.814185	571040	41549000	1616100	280180000	-1.50085	-2.75347	2	6	2	6	0.016352	9.2628e-27	0	15	2	19													OC	COG0526	Thiol-disulfide isomerase and thioredoxins	Unknown	2	0.563	N	N	0	no
A4SNS5	Maleylacetoacetate isomerase	maiA ASA_2516	214	ASA_2516																							106.317	158.717	169.279	120.792	-0.671031	0.393932	79200000	31845000	128280000	28125000	-0.695724	0.179214	O	COG0625	Glutathione-S-transferases	Unknown	2.5	0.175	N	N
A4SNS6	Fumarylacetoacetate (FAA) hydrolase	ASA_2517	332	ASA_2517	1	1	1	24.426	0	-4.61035	5942200	2303700	5020900	1440300	0.243051	0.677584	3	4	3	4	1.7599e-12	2.1328e-33	4	3	0	4	65.684	127.803	271.564	193.899	-2.04768	-0.601384	53817000	35526000	171230000	49760000	-1.6698	-0.486111	Q	COG0179	2-keto-4-pentenoate hydratase/2-oxohepta-3-ene-1,7-dioic acid hydratase (catechol pathway)	Cytoplasmic	9.97	0.152	N	N	0.18	no
A4SNS7	4-hydroxyphenylpyruvate dioxygenase	hppD ASA_2519	370	ASA_2519	11.891	1	10.018	1	0.247276	0	1649900	1	1	1	20.6539	0	2		2		1.7516e-08		1		1		33.141	152.159	398.33	275.931	-3.58728	-0.858728	27121000	55129000	332880000	85812000	-3.61752	-0.638368	ER	COG3185	4-hydroxyphenylpyruvate dioxygenase and related hemolysins	Cytoplasmic	9.97	0.151	N	N	1.04	yes	1
G7CPV3	Methyl-accepting chemotaxis protein	IYQ_01977	520	ASA_2523																													1	548460	1	834180	0	-0.604972	TN	COG2202, COG	PAS/PAC domain, Methyl-accepting chemotaxis protein	CytoplasmicMembrane	9.82	0.099	N	?
G7CPV2	SecY stabilizing membrane protein	IYQ_01972	231	ASA_2525																							1	259.335	449.031	1	-8.81067	8.01867							R	COG0670	Integral membrane protein, interacts with FtsH	CytoplasmicMembrane	10	0.145	N	N
A4SNT5	DedD protein	dedD ASA_2528	260	ASA_2528																							172.512	155.04	217.559	130.167	-0.33471	0.252277	65607000	8187800	87985000	8068300	-0.423408	0.0212111	S	COG3147	Uncharacterized BCR	CytoplasmicMembrane	9.82	0.164	N	?
A4SNT7	Acetyl-coenzyme A carboxylase carboxyl transferase subunit beta (ACCase subunit beta) (Acetyl-CoA carboxylase carboxyltransferase subunit beta) (EC 6.4.1.2)	accD ASA_2530	287	ASA_2530																							387.176	336.148	484.087	382.1	-0.322277	-0.184854	403580000	273070000	464460000	278310000	-0.2027	-0.0274219	I	COG0777	Acetyl-CoA carboxylase beta subunit	Cytoplasmic	9.97	0.116	N	N
A4SNT8	tRNA pseudouridine synthase A (EC 5.4.99.12) (tRNA pseudouridine(38-40) synthase) (tRNA pseudouridylate synthase I) (tRNA-uridine isomerase I)	truA ASA_2531	269	ASA_2531																							22.495	1	18.333	1	0.295161	0	28103000	1	17282000	1	0.701454	0	J	COG0101	Pseudouridylate synthase (tRNA psi55)	Unknown	2	0.108	N	N
A2T1B3	TapV (Type IV pilus assembly protein TapV)	tapV ASA_2532	712	ASA_2532							1	5998500	1	11473000	0	-0.935569		2		2		0.00034116		1		1	700.238	606.088	680.529	726.64	0.0411887	-0.261714	150240000	464000000	249570000	668170000	-0.732176	-0.52609	-	-	-	Unknown	2.5	0.832	Y	N	0.06	no
A4SNU0	Aspartate-semialdehyde dehydrogenase 2 (ASA dehydrogenase 2) (ASADH 2) (EC 1.2.1.11) (Aspartate-beta-semialdehyde dehydrogenase 2)	asd asd2 ASA_2533	338	ASA_2533	16.29	1	10.8	1	0.592955	0	2828000	1	9829900	1	-1.79739	0	3		3		2.8298e-13		2		2		342.346	314.035	484.239	454.67	-0.500264	-0.533894	416300000	158970000	613590000	246420000	-0.559651	-0.632365	E	COG0136	Aspartate-semialdehyde dehydrogenase	Cytoplasmic	9.97	0.188	N	N	-0.02	no
A4SNU1	Erythronate-4-phosphate dehydrogenase (EC 1.1.1.290)	pdxB ASA_2534	377	ASA_2534																							78.114	45.678	62.815	29.866	0.314472	0.612995	93994000	17072000	105390000	12330000	-0.165097	0.469459	E	COG0111	Phosphoglycerate dehydrogenase and related dehydrogenases	Cytoplasmic	9.97	0.097	N	N
A4SNU3	Lipoprotein	nlpA ASA_2536	276	ASA_2536	1	17.313	1	16.066	0	0.107845	3063600	6369100	6382900	14892000	-1.05898	-1.22538	3	5	4	7	1.714e-06	5.3193e-21	5	3	4	14	236.234	208.265	248.782	232.724	-0.0746655	-0.1602	78523000	24741000	105190000	25604000	-0.42181	-0.0494654	R	COG1464	ABC-type uncharacterized transport systems, periplasmic component	CytoplasmicMembrane	9.97	0.91	Y	?	0.03	no
A4SNU6	Isochorismatase family protein	ASA_2539	179	ASA_2539																							62.587	1	47.624	1	0.394174	0	32574000	5125600	30724000	6716100	0.0843548	-0.389903	Q	COG1335	Amidases related to nicotinamidase	Unknown	2	0.142	N	N
A4SNU7	Serine protease Ahe2	ahe2 ASA_2540	625	ASA_2540	7822.68	33055.7	29482.1	59828	-1.9141	-0.855922	1479600000	43184000000	74298000000	245930000000	-5.65004	-2.50968	31	49	34	49	0	0	529	4391	1363	6633	51.677	501.914	570.517	743.398	-3.46468	-0.566695	65666000	397870000	1079600000	931820000	-4.03921	-1.22775	O	COG1404	Subtilisin-like serine proteases	Unknown	6.27	0.79	Y	N	0.27	no
A4SNU8	Putative uncharacterized protein	ASA_2541	153	ASA_2541	1872.63	13870.9	8597.08	27945	-2.19878	-1.01053	165130000	6200400000	9739800000	88432000000	-5.88222	-3.83414	11	13	11	14	1.9083e-144	0	121	1571	582	2701	1	39.115	36.614	93.874	-5.19432	-1.263	7399000	58394000	28696000	109550000	-1.95545	-0.907697	-	-	-	Unknown	2.5	0.847	Y	?	0.24	no
A4SNU9	Beta-glucosidase	ASA_2542	793	ASA_2542																							1	20.77	1	12.127	0	0.776279	1	710680	1	2397700	0	-1.75438	G	COG1472	Beta-glucosidase-related glycosidases	Unknown	5.77	0.641	Y	N
G7CPT2	Phosphoenolpyruvate synthase (PEP synthase) (EC 2.7.9.2) (Pyruvate, water dikinase)	IYQ_01872	790	ASA_2544	36.178	1	1	1	5.17704	0	2504300	1	268930	1	3.2191	0	3		2		1.3817e-24		3		0		432.97	626.336	1662.17	938.877	-1.94073	-0.583999	98172000	305740000	1618600000	657300000	-4.04329	-1.10425	G	COG0574	Phosphoenolpyruvate synthase/pyruvate phosphate dikinase	Cytoplasmic	9.97	0.173	N	?	0.22	no
A4SNV2	Putative phosphoenolpyruvate synthase regulatory protein (PEP synthase regulatory protein) (PSRP) (EC 2.7.11.-) (EC 2.7.4.-) (Pyruvate, water dikinase regulatory protein)	ASA_2545	270	ASA_2545																													1	14674000	7723700	9433700	-22.8809	0.637367	S	COG1806	Uncharacterized BCR	Cytoplasmic	9.97	0.124	N	N
A4SNV6	Putative uncharacterized protein	ASA_2549	155	ASA_2549	23.916	9.965	25.463	127.699	-0.0904263	-3.67973	1839600	11523000	7031900	442140000	-1.93452	-5.26191	4	7	4	8	2.8225e-28	9.7001e-57	3	1	5	39	63.248	92.691	106.119	172.837	-0.746591	-0.898911	9409000	25421000	13555000	41413000	-0.526712	-0.704063	-	-	-	Unknown	2.5	0.851	Y	?	0.03	no
A4SNV9	Putative uncharacterized protein	ASA_2552	996	ASA_2552																													1	13872000	1	1	0	23.7257	-	-	-	Periplasmic	9.84	0.949	Y	?
A4SNW0	Conserved membrane protein	ASA_2553	279	ASA_2553																													1	1227500	1	1444400	0	-0.234747	P	COG0672	High-affinity Fe2+/Pb2+ permease	Cytoplasmic	8.96	0.117	N	N
A4SNW1	Putative uncharacterized protein	ASA_2554	474	ASA_2554																							12.127	1	1	1	3.60015	0	12820000	1	9301900	1	0.462799	0	H	COG1232	Protoporphyrinogen oxidase	Cytoplasmic	8.96	0.265	N	?
A4SNW2	Putative uncharacterized protein	ASA_2555	186	ASA_2555																							26.344	1	62.936	30.447	-1.25641	-4.92823	304540000	19271000	236770000	16751000	0.363145	0.202184	-	-	-	Unknown	2.5	0.857	Y	N
A4SNW6	Putative uncharacterized protein	ASA_2560	155	ASA_2560																							40.203	34.065	69.576	99.111	-0.791287	-1.54075	18706000	12407000	12811000	11964000	0.546118	0.0524545	-	-	-	Unknown	2	0.117	N	N
A4SNW9	Putative uncharacterized protein	ASA_2564	317	ASA_2564	34.089	1	28.656	54.572	0.250469	-5.77009	4268500	1142600	15334000	18190000	-1.84493	-3.99275	6	11	6	12	6.584e-40	2.8589e-47	7	4	5	20	330.412	185.76	129.382	106.746	1.35263	0.799258	413660000	57040000	128490000	39364000	1.68679	0.535097	-	-	-	Unknown	2.5	0.546	N	N	0.03	no
A4SNX2	Putative uncharacterized protein	ASA_2567	252	ASA_2567							1	1	1	6048300	0	-22.5281		2		2		0.011686		1		2													-	-	-	Cytoplasmic	8.96	0.122	N	N	0.11	no
A4SNY0	Peptide methionine sulfoxide reductase MsrA (Protein-methionine-S-oxide reductase) (EC 1.8.4.11) (Peptide-methionine (S)-S-oxide reductase)	msrA ASA_2576	210	ASA_2576	35.277	1	13.228	1	1.41513	0	27297000	1	26938000	1	0.0190997	0	4		3		1.3748e-31		4		2		226.354	167.648	285.141	255.09	-0.333095	-0.605571	82394000	30826000	87698000	42184000	-0.0900047	-0.452548	O	COG0225	Peptide methionine sulfoxide reductase	Unknown	2	0.104	N	N	0.4	yes
A4SNY2	Aspartokinase	lysC ASA_2578	450	ASA_2578																							1	1	1	10.138	0	-3.3417							E	COG0527	Aspartokinases	Unknown	2	0.454	N	?
A4SNY3	Putative uncharacterized protein	ASA_2579	362	ASA_2579																							1	1	11.505	1	-3.52419	0							R	COG0661	Predicted unusual protein kinase	Cytoplasmic	8.96	0.114	N	N
A4SNY5	Microcin immunity protein MccF	mccF ASA_2581	337	ASA_2581																													47117000	1	1	1	25.4897	0	S	COG1619	Uncharacterized proteins, homologs of microcin C7 resistance protein MccF	Cytoplasmic	9.97	0.19	N	?
A4SNY7	UPF0145 protein ASA_2583	ASA_2583	105	ASA_2583							1	1	63948	1	-15.9646	0	2		2		0.03109		1		0								1262100	110630000	4769600	98328000	-1.91804	0.170068	S	COG0393	Uncharacterized ACR	Unknown	2	0.107	N	N	0.07	no
A4SNY8	NADH dehydrogenase	ndh ASA_2584	430	ASA_2584																							457.251	140.728	148.286	133.231	1.6246	0.0789796	230240000	8373800	164870000	5738000	0.48181	0.545334	C	COG1252	NADH dehydrogenase, FAD-containing subunit	CytoplasmicMembrane	7.88	0.115	N	N
A4SNY9	Putative uncharacterized protein	ASA_2585	179	ASA_2585																							86.15	48.755	94.129	48.99	-0.127788	-0.00693711	144690000	13517000	135680000	16070000	0.0927571	-0.249595	R	COG3150	Predicted esterase	Cytoplasmic	8.96	0.092	N	N
A4SNZ1	Oligoendopeptidase F	pepF ASA_2587	602	ASA_2587																							240.753	239.492	291.745	304.752	-0.277154	-0.347658	237390000	53954000	226950000	39471000	0.0648847	0.450937	E	COG1164	Oligoendopeptidase F	Cytoplasmic	9.97	0.133	N	N
A4SNZ2	Putative uncharacterized protein	ASA_2589	305	ASA_2589																							1	32.293	1	41.594	0	-0.365154	1	29218000	1	29693000	0	-0.0232654	S	COG2354	Uncharacterized BCR	CytoplasmicMembrane	10	0.182	N	N
A4SNZ3	Putative uncharacterized protein	ASA_2590	200	ASA_2590																							57.926	61.031	105.57	54.028	-0.865917	0.175835	55382000	13417000	80936000	16721000	-0.547364	-0.317599	-	-	-	Unknown	2	0.125	N	N
G7CPP3	Phosphoribosylformylglycinamidine synthase (FGAM synthase) (FGAMS) (EC 6.3.5.3) (Formylglycinamide ribotide amidotransferase) (Formylglycinamide ribotide synthetase)	purL IYQ_01647	1305	ASA_2591	1	221.6	1	71.94	0	1.62309	1	180830000	1	238930000	0	-0.401954		29		28		3.7551e-278		51		18	3279.88	4414.6	4366.29	4437.05	-0.412764	-0.00731776	1429200000	5826400000	2068800000	5762000000	-0.533586	0.0160351	F	COG0046	Phosphoribosylformylglycinamidine (FGAM) synthase, synthetase domain	Cytoplasmic	9.97	0.124	N	N	0.17	no
A4SNZ8	GTPase Der (GTP-binding protein EngA)	der engA ASA_2595	499	ASA_2595																							467.804	356.745	255.116	262.915	0.874751	0.440297	684030000	113060000	475160000	75465000	0.525646	0.583209	R	COG1160	Predicted GTPases	Cytoplasmic	9.97	0.163	N	N
A4SNZ9	Outer membrane protein assembly factor BamB	bamB ASA_2596	394	ASA_2596																							452.315	194.192	202.051	164.321	1.16261	0.240967	321890000	25420000	333700000	22081000	-0.0519839	0.203159	S	COG1520	Uncharacterized proteins of WD40-like repeat family	Unknown	4.93	0.55	N	?
A4SP00	Putative uncharacterized protein	ASA_2597	216	ASA_2597																							563.375	548.028	613.845	623.701	-0.123779	-0.186605	912580000	305120000	897730000	337090000	0.0236694	-0.143757	S	COG2976	Uncharacterized BCR	Unknown	2	0.1	N	N
A4SP01	Histidine--tRNA ligase (EC 6.1.1.21) (Histidyl-tRNA synthetase) (HisRS)	hisS ASA_2598	425	ASA_2598																							220.776	94.021	113.917	94.538	0.9546	-0.00791132	237210000	19190000	232010000	20564000	0.0319778	-0.0997662	J	COG0124	Histidyl-tRNA synthetase	Cytoplasmic	10	0.102	N	N
G7CPN6	4-hydroxy-3-methylbut-2-en-1-yl diphosphate synthase (EC 1.17.7.1) (1-hydroxy-2-methyl-2-(E)-butenyl 4-diphosphate synthase)	ispG IYQ_01612	371	ASA_2599																							134.907	99.861	111.076	108.745	0.280418	-0.122956	46502000	14598000	44240000	11800000	0.0719414	0.306984	M	COG0821	Essential bacterial protein, involved in density-dependent regulation of peptidoglycan biosynthesis	Cytoplasmic	9.97	0.162	N	N
A4SP03	Putative uncharacterized protein	ASA_2600	304	ASA_2600																							107.692	19.4	56.098	1	0.94089	4.27798	133220000	3504900	70609000	4072500	0.915887	-0.216541	S	COG1426	Uncharacterized BCR	Periplasmic	9.83	0.115	N	N
A4SP04	Dual-specificity RNA methyltransferase RlmN (EC 2.1.1.-) (EC 2.1.1.192) (23S rRNA (adenine(2503)-C(2))-methyltransferase) (23S rRNA m2A2503 methyltransferase) (Ribosomal RNA large subunit methyltransferase N) (tRNA (adenine(37)-C(2))-methyltransferase) (tRNA m2A37 methyltransferase)	rlmN ASA_2602	368	ASA_2602																							66.066	1	31.69	1	1.05988	0	65438000	16543000	39687000	11293000	0.721462	0.550792	R	COG0820	Predicted Fe-S-cluster redox enzyme	Cytoplasmic	9.97	0.095	N	N
A4SP05	Nucleoside diphosphate kinase (NDK) (NDP kinase) (EC 2.7.4.6) (Nucleoside-2-P kinase)	ndk ASA_2603	142	ASA_2603							1	32769000	1	74605000	0	-1.18694		4		4		2.2095e-06		7		6	131.463	80.427	186.49	110.082	-0.504441	-0.452827	38156000	59670000	79782000	64786000	-1.06415	-0.118676	F	COG0105	Nucleoside diphosphate kinase	Cytoplasmic	9.97	0.238	N	?	0.04	no
A4SP06	Aminopeptidase B	pepB ASA_2604	427	ASA_2604																							227.276	201.644	228.757	199.741	-0.00937054	0.01368	129060000	20598000	157670000	27126000	-0.288866	-0.397172	E	COG0260	Leucyl aminopeptidase	Cytoplasmic	9.26	0.095	N	N
A4SP07	Aminopeptidase B1	pepB1 ASA_2605	390	ASA_2605																							294.229	307.769	129.693	168.443	1.18184	0.869587	126370000	66167000	47512000	23865000	1.41129	1.47122	E	COG0260	Leucyl aminopeptidase	Cytoplasmic	9.26	0.218	N	N
A4SP08	Ferredoxin	fdx ASA_2606	112	ASA_2606																							1	1	1	36.266	0	-5.18055	3347600	13594000	4255500	15650000	-0.346201	-0.203193	C	COG0633	Ferredoxin	Cytoplasmic	8.96	0.098	N	N
A4SP09	Chaperone protein HscA homolog	hscA ASA_2607	615	ASA_2607																							852.59	456.663	725.411	644.662	0.233054	-0.497413	1159200000	128170000	992450000	96481000	0.224063	0.409742	O	COG0443	Molecular chaperone	Cytoplasmic	9.97	0.126	N	N
A4SP10	Co-chaperone protein HscB homolog	hscB ASA_2608	172	ASA_2608																							215.372	211.605	214.569	122.601	0.00538904	0.787403	217990000	47448000	207940000	43804000	0.0680946	0.115285	O	COG1076	DnaJ-domain-containing proteins 1	Cytoplasmic	9.97	0.096	N	N
A4SP12	Iron-sulfur cluster assembly protein IscA	iscA ASA_2610	107	ASA_2610	1	1	11.14	1	-3.47768	0																	14.889	32.796	1	47.224	3.89617	-0.526	3977000	4478200	4928900	5230200	-0.309585	-0.223947	S	COG0316	Uncharacterized ACR	Cytoplasmic	9.97	0.172	N	N	0.15	no
A4SP13	FeS cluster assembly scaffold IscU	iscU ASA_2611	127	ASA_2611																							47.795	53.039	53.11	81.491	-0.152124	-0.619587	9094300	31032000	37115000	41487000	-2.02897	-0.418903	C	COG0822	NifU homologs involved in Fe-S cluster formation	Cytoplasmic	9.26	0.113	N	N
A4SP14	Cysteine desulfurase (EC 2.8.1.7)	iscS ASA_2612	404	ASA_2612	11.692	1	1	1	3.54745	0																	1287.9	1207.26	1038.73	1115.15	0.3102	0.114494	918590000	219980000	673540000	137120000	0.447657	0.681933	E	COG1104	Cysteine sulfinate desulfinase/cysteine desulfurase and related enzymes	Cytoplasmic	9.97	0.117	N	N	0.28	no
A4SP15	Isc operon transcriptional regulator IscR	iscR ASA_2613	167	ASA_2613																							360.312	422.454	324.032	454.971	0.15311	-0.10698	599370000	161370000	250330000	171520000	1.25962	-0.0880044	K	COG1959	Predicted transcriptional regulator	Cytoplasmic	8.96	0.255	N	N
A4SP16	RNA methyltransferase, TrmH family	ASA_2614	240	ASA_2614																							129.516	88.565	102.582	81.883	0.336353	0.113173	134620000	27912000	135850000	31609000	-0.0131218	-0.17945	J	COG0565	rRNA methylase	Cytoplasmic	9.97	0.199	N	N
A4SP21	Lipoprotein NlpI	nlpI ASA_2619	297	ASA_2619																							191.02	103.226	165.788	122.183	0.204384	-0.243237	231180000	45209000	185390000	38049000	0.318453	0.248751	R	COG0457	TPR-repeat-containing proteins	CytoplasmicMembrane	9.82	0.189	N	?
A4SP22	Rhodanese domain protein	ASA_2620	122	ASA_2620																							32.044	1	44.417	1	-0.471058	0	9166100	1	21215000	1	-1.2107	0	P	COG0607	Rhodanese-related sulfurtransferases	CytoplasmicMembrane	7.88	0.095	N	N
A4SP23	Protein translocase subunit SecF 2	secF secF2 ASA_2621	315	ASA_2621																							1	289.885	250.971	308.504	-7.97138	-0.0898085	90164000	165000000	123960000	159130000	-0.459251	0.0522602	N	COG0341	Preprotein translocase subunit SecF	CytoplasmicMembrane	10	0.122	N	N
A4SP24	Protein translocase subunit SecD 2	secD secD2 ASA_2622	617	ASA_2622																							435.751	701.67	528.124	816.245	-0.277373	-0.21821	730160000	658850000	1142000000	664150000	-0.645278	-0.0115591	N	COG0342	Preprotein translocase subunit SecD	CytoplasmicMembrane	10	0.23	N	N
A4SP25	Preprotein translocase, YajC subunit	yajC ASA_2623	111	ASA_2623																							70.437	49.227	94.784	65.742	-0.42831	-0.417366	9096800	26162000	35118000	30998000	-1.94878	-0.244702	N	COG1862	Preprotein translocase subunit YajC	CytoplasmicMembrane	10	0.106	N	N
A4SP26	Queuine tRNA-ribosyltransferase (EC 2.4.2.29) (Guanine insertion enzyme) (tRNA-guanine transglycosylase)	tgt ASA_2624	378	ASA_2624																							29.325	1	22.959	1	0.353071	0	39730000	3765600	51948000	9678000	-0.386839	-1.36183	J	COG0343	Queuine/archaeosine tRNA-ribosyltransferase	Cytoplasmic	9.97	0.161	N	?
A4SP27	S-adenosylmethionine:tRNA ribosyltransferase-isomerase (EC 5.-.-.-) (Queuosine biosynthesis protein QueA)	queA ASA_2625	355	ASA_2625																							47.194	25.043	13.493	16.625	1.80639	0.591053	95171000	21104000	85467000	12903000	0.155155	0.70981	J	COG0809	S-adenosylmethionine:tRNA-ribosyltransferase-isomerase (queuine synthetase)	Cytoplasmic	9.97	0.099	N	N
A4SP28	Acetoin utilization protein AcuB	acuB ASA_2626	148	ASA_2626																													12916000	1	3489600	1	1.88803	0	R	COG0517	CBS domains	Cytoplasmic	8.96	0.093	N	N
A4SP29	Alkyl hydroperoxide reductase subunit C	ahpC ASA_2627	188	ASA_2627	447.332	182.461	128.76	303.642	1.79666	-0.734783	81448000	166590000	99421000	335420000	-0.287671	-1.00967	13	13	12	13	5.7741e-101	1.0871e-119	45	61	21	85	4109.39	4236.11	4222.97	3441.08	-0.039331	0.299877	17523000000	5591800000	10322000000	4326700000	0.763527	0.370046	O	COG0450	Peroxiredoxin	Cytoplasmic	9.97	0.118	N	N	0.35	no	0.99982
A4SP30	Alkyl hydroperoxide reductase subunit F	ahpF ASA_2628	530	ASA_2628	1	1	21.872	1	-4.45101	0	986530	2358100	2168600	1007000	-1.13633	1.22756	3	4	3	3	8.0186e-26	8.7644e-09	1	2	4	2	1654.31	1574.81	1620.4	1554.79	0.0298795	0.0184553	1008300000	255970000	1152400000	265680000	-0.192717	-0.0537149	O	COG3634	Alkyl hydroperoxide reductase, large subunit	CytoplasmicMembrane	7.88	0.106	N	N	0.31	no	0.9979
A4SP33	Glycine dehydrogenase [decarboxylating] (EC 1.4.4.2) (Glycine cleavage system P-protein) (Glycine decarboxylase)	gcvP ASA_2631	958	ASA_2631	12.961	1	1	1	3.69611	0	3662900	1	1	1	21.8046	0	2	2	1	1	6.7929e-11	0.038174	2	0	0	0	1159.27	713.269	1137.82	697.585	0.0269429	0.0320773	1676500000	524540000	1420300000	443620000	0.239257	0.241728	E	COG1003, COG0403	Glycine cleavage system protein P (pyridoxal-binding), C-terminal domain, Glycine cleavage system protein P (pyridoxal-binding), N-terminal domain	Cytoplasmic	9.97	0.1	N	N	0.25	no
A4SP34	Glycine cleavage system H protein	gcvH ASA_2632	129	ASA_2632	16.379	1	1	1	4.03378	0	1557500	1	1	1	20.5708	0	2		2		4.9719e-10		2		0		85.35	1	73.172	141.064	0.222099	-7.14021	25793000	27783000	25616000	41617000	0.00993437	-0.582971	E	COG0509	Glycine cleavage system H protein (lipoate-binding)	Cytoplasmic	8.96	0.097	N	N	0.18	no
A4SP35	Aminomethyltransferase (EC 2.1.2.10) (Glycine cleavage system T protein)	gcvT ASA_2633	365	ASA_2633	18.234	1	1	1	4.18856	0	1853300	1	2807200	1	-0.599035	0	2		2		1.4721e-11		3		0		238.565	304.277	315.83	277.104	-0.404766	0.134958	161710000	65290000	236580000	82481000	-0.548919	-0.3372	E	COG0404	Glycine cleavage system T protein (aminomethyltransferase)	Cytoplasmic	9.97	0.09	N	N	0.13	no
G7CPK2	2-octaprenyl-6-methoxyphenol hydroxylase	IYQ_01432	412	ASA_2634																							15.273	1	1	1	3.93291	0	11107000	698150	4455400	1	1.31784	19.4132	HC	COG0654	2-polyprenyl-6-methoxyphenol hydroxylase and related FAD-dependent oxidoreductases	Cytoplasmic	9.26	0.22	N	N
A4SP37	2-octaprenyl-6-methoxyphenol hydroxylase	ubiH ASA_2635	390	ASA_2635																							35.87	1	21.73	1	0.72309	0	42905000	4964700	35461000	4769400	0.274913	0.0578988	HC	COG0654	2-polyprenyl-6-methoxyphenol hydroxylase and related FAD-dependent oxidoreductases	Unknown	2	0.262	N	N
G7CPK0	YecA family protein	IYQ_01422	189	ASA_2636																							108.238	106.424	144.292	103.31	-0.414784	0.0428436	90337000	40218000	84383000	37697000	0.0983646	0.0933916	S	COG3079	Uncharacterized BCR	Unknown	2	0.128	N	N
A4SP39	Putative uncharacterized protein	ASA_2637	110	ASA_2637																													2124700	1	4916900	1	-1.21049	0	S	COG3027	Uncharacterized BCR	Unknown	2	0.104	N	N
A4SP41	Formate dehydrogenase, subunit FdhD	fdhD ASA_2640	278	ASA_2640																							1	32.372	25.243	44.048	-4.65781	-0.44433	29874000	10159000	36144000	15538000	-0.274866	-0.613042	C	COG1526	Uncharacterized protein required for formate dehydrogenase activity	Cytoplasmic	9.97	0.221	N	N
A4SP42	Transcriptional regulator, LysR family	ASA_2641	302	ASA_2641																													8259700	1	4406800	1	0.906358	0	K	COG0583	Transcriptional regulator	Cytoplasmic	9.97	0.148	N	N
G7CPI9	Glutathione S-transferase	IYQ_01357	220	ASA_2647																							222.605	244.701	256.532	310.941	-0.204653	-0.345621	309150000	180650000	429270000	266030000	-0.473578	-0.558392	O	COG0625	Glutathione-S-transferases	Cytoplasmic	9.97	0.127	N	N
A4SP48	Putative uncharacterized protein	ASA_2648	151	ASA_2648																							31.501	67.524	59.55	197.585	-0.918704	-1.549	2844000	8956600	6750000	21889000	-1.24697	-1.28918	K	COG0085	DNA-directed RNA polymerase beta subunit/140 kD subunit (split gene in Mjan, Mthe, Aful)	Unknown	2	0.286	N	?
A4SP49	Inositol-1-monophosphatase	suhB ASA_2649	267	ASA_2649	62.517	1	1	1	5.96618	0	11033000	1	1670100	1	2.72382	0	5		4		1.437e-50		10		1		557.771	624.302	371.568	726.623	0.586047	-0.218963	1046000000	814620000	583810000	802650000	0.841312	0.0213562	G	COG0483	Archaeal fructose-1,6-bisphosphatase and related enzymes of inositol monophosphatase family	Cytoplasmic	9.97	0.166	N	N	0.2	no
A4SP50	Methyl-accepting chemotaxis protein	ASA_2650	543	ASA_2650																							51.482	1	30.916	1	0.735714	0	57103000	1	30318000	1	0.913392	0	N	COG0840	Methyl-accepting chemotaxis protein	CytoplasmicMembrane	10	0.189	N	N
A4SP53	5'-methylthioadenosine/S-adenosylhomocysteine nucleosidase (MTA/SAH nucleosidase) (MTAN) (EC 3.2.2.9) (5'-methylthioadenosine nucleosidase) (MTA nucleosidase) (S-adenosylhomocysteine nucleosidase) (AdoHcy nucleosidase) (SAH nucleosidase) (SRH nucleosidase)	mtnN ASA_2653	230	ASA_2653	31.618	1	1	1	4.98267	0	6766600	1	4592000	1	0.559308	0	7		6		3.6403e-15		9		3		186.637	233.07	202.881	227.547	-0.120399	0.0345988	168510000	41295000	230120000	38442000	-0.449552	0.103284	F	COG0775	Nucleoside phosphorylase	Cytoplasmic	8.96	0.113	N	N	0.06	no
G7CPI2	Cobalamin biosynthesis protein CbiB	IYQ_01322	316	ASA_2654																													7482200	1	14214000	1	-0.925778	0	H	COG1270	Cobalamin biosynthesis protein CobD/CbiB	CytoplasmicMembrane	10	0.119	N	N
A4SP55	Cobalamin binding protein BtuF	btuF ASA_2655	268	ASA_2655	1	1	1	11.501	0	-3.52369	1	4143500	1	7228400	0	-0.802826		3		3		2.4978e-31		4		5													P	COG0614	ABC-type cobalamin/Fe3+-siderophores transport systems, periplasmic components	Periplasmic	9.76	0.662	Y	N	0.15	no
A4SP64	tRNA sulfurtransferase (EC 2.8.1.4) (Sulfur carrier protein ThiS sulfurtransferase) (Thiamine biosynthesis protein ThiI) (tRNA 4-thiouridine synthase)	thiI ASA_2665	482	ASA_2665																							412.997	80.268	248.591	58.097	0.732357	0.466361	421970000	30272000	352990000	18626000	0.257513	0.700666	H	COG0301	Thiamine biosynthesis ATP pyrophosphatase	Cytoplasmic	9.97	0.131	N	N
G7CPA0	Putative uncharacterized protein	IYQ_00902	320	ASA_2666																													1	1	8135200	1	-22.9557	0	-	-	-	Cytoplasmic	8.96	0.175	N	N
A4SP67	Putative large extracellular protein	ASA_2668	1605	ASA_2668																							239.558	410.505	319.403	459.483	-0.415003	-0.162612	1564100000	264550000	1940900000	280410000	-0.311393	-0.0839974	R	COG2373	Large extracellular alpha-helical protein	Unknown	4.69	0.139	N	?
G7CP96	PAS/GGDEF domain-containing protein	IYQ_00872	979	ASA_2670																													31887000	1	25605000	11318000	0.316543	-23.4321	-	-	-	CytoplasmicMembrane	10	0.168	N	N
A4SP68	Pyruvate formate-lyase 1 activating enzyme	pflA ASA_2671	261	ASA_2671																							92.831	73.431	107.662	90.124	-0.213831	-0.295522	88814000	55747000	82044000	78328000	0.114389	-0.490634	O	COG1180	Pyruvate-formate lyase-activating enzyme	Cytoplasmic	9.97	0.116	N	N
A4SP71	ABC-type histidine/lysine/arginine/ornithine transporter, permease protein	hisM ASA_2674	230	ASA_2674																													1	5634300	1	7788300	0	-0.467072	E	COG0765	ABC-type amino acid transport system, permease component	CytoplasmicMembrane	10	0.095	N	?
A4SP72	ABC-type histidine/lysine/arginine/ornithine transporter, permease component	hisQ ASA_2675	246	ASA_2675																							1	1	23.819	1	-4.57404	0	4892500	1	10792000	1	-1.14132	0	E	COG0765	ABC-type amino acid transport system, permease component	CytoplasmicMembrane	10	0.136	N	N
A4SP73	ABC-type histidine/lysine/arginine/ornithine transporter, periplasmic binding protein	hisJ ASA_2676	257	ASA_2676	38.372	109.47	45.37	234.899	-0.241685	-1.10151	4863700	26482000	11387000	115020000	-1.22726	-2.1188	8	12	8	12	2.1666e-47	3.6683e-104	6	30	9	45	688.657	1032.63	1050.25	1156.28	-0.608878	-0.163168	655690000	449140000	1970600000	563860000	-1.58755	-0.328172	E	COG0834	ABC-type amino acid transport system, periplasmic component	Periplasmic	10	0.655	Y	N	0.05	no
A4SP74	ABC-type histidine/lysine/arginine/ornithine transporter, ATP-binding protein	hisP ASA_2677	256	ASA_2677																							1	1	1	21.69	0	-4.43896	5994400	16014000	18458000	25304000	-1.62256	-0.660032	E	COG1126	ABC-type polar amino acid transport system, ATPase component	CytoplasmicMembrane	9.99	0.095	N	N
A4SP78	Arsenate reductase	arsC ASA_2681	116	ASA_2681																													1139400	1	7801100	1	-2.7754	0	P	COG1393	Arsenate reductase and related proteins, glutaredoxin family	Cytoplasmic	9.26	0.183	N	N
A4SP80	Zinc metalloprotease	ASA_2683	484	ASA_2683																													30981000	1	24072000	1	0.364028	0	OR	COG0501, COG0457	Zn-dependent protease with chaperone function, TPR-repeat-containing proteins	Cytoplasmic	8.96	0.774	Y	?
A4SP82	Permease PerM	perM ASA_2685	356	ASA_2685																							1	1	10.506	1	-3.39314	0	1	16744000	1	14859000	0	0.172307	R	COG0628	Predicted permease	CytoplasmicMembrane	10	0.114	N	N
A4SP83	Hydrolase, alpha/beta fold family	ASA_2686	266	ASA_2686																													12809000	1	23729000	1	-0.889493	0	R	COG0596	Predicted hydrolases or acyltransferases (alpha/beta hydrolase superfamily)	Unknown	6.53	0.102	N	?
A4SP84	Putative uncharacterized protein	ASA_2687	271	ASA_2687																							1	16.727	1	1	0	4.06411	26121000	10836000	30217000	13372000	-0.21015	-0.303383	S	COG2326	Uncharacterized BCR	Cytoplasmic	9.97	0.136	N	N
A4SP85	ABC-type maltose transporter, ATP-binding protein	malK ASA_2688	378	ASA_2688																							75.259	25.873	57.651	34.369	0.384518	-0.409661	48181000	17305000	52868000	15202000	-0.13393	0.186928	N	COG3839	ABC-type sugar transport systems, ATPase components	CytoplasmicMembrane	7.88	0.116	N	N
A4SP88	ABC-type maltose transporter, periplasmic binding protein	malE ASA_2691	393	ASA_2691	78.613	160.246	95.723	509.867	-0.284098	-1.66983	9343600	34916000	54099000	472960000	-2.53355	-3.75976	11	23	11	24	2.7247e-98	1.213e-215	11	66	13	93	597.66	433.268	828.794	665.828	-0.471689	-0.61989	621100000	250590000	1089700000	392490000	-0.811034	-0.647327	G	COG2182	Maltose-binding periplasmic proteins/domains	Periplasmic	10	0.88	Y	?	0.06	no
A4SP89	Nucleoid-associated protein	ndpA ASA_2692	353	ASA_2692																							113.723	30.563	63.576	1	0.83897	4.93371	108990000	3294700	151690000	3120700	-0.47693	0.0782774	R	COG3081	Nucleoid-associated protein	Cytoplasmic	9.97	0.101	N	N
A4SP90	UPF0352 protein ASA_2693	ASA_2693	75	ASA_2693																							15.996	1	1	1	3.99964	0	2633600	1	1840400	1	0.517017	0	S	COG3082	Uncharacterized BCR	Unknown	2	0.132	N	?
A4SP91	Predicted hydrolase, alkaline phosphatase superfamily	ASA_2694	616	ASA_2694																							109.794	1	93.666	75.314	0.229202	-6.23485	137060000	19664000	125930000	21188000	0.122186	-0.107691	R	COG3083	Predicted hydrolase of alkaline phosphatase superfamily	CytoplasmicMembrane	10	0.111	N	N
A4SP96	Putative uncharacterized protein	ASA_2699	185	ASA_2699							1	628170	1	9337800	0	-3.89386		2		2		0.00011151		0		3													-	-	-	Unknown	2.5	0.85	Y	N	0.19	no
A4SP97	Ecotin	eco ASA_2700	160	ASA_2700	29.306	68.894	9.273	94.328	1.66009	-0.453308	3426500	17999000	1925800	76894000	0.831278	-2.09495	3	4	3	5	1.7071e-08	8.8049e-37	5	12	3	9	169.806	91.348	233.06	163.942	-0.456814	-0.84374	11667000	24271000	13082000	29895000	-0.165149	-0.300671	-	-	-	Periplasmic	9.76	0.818	Y	?	0.12	no
A4SP98	Putative uncharacterized protein	ASA_2701	160	ASA_2701	13.124	1	1	11.62	3.71414	-3.53854	1063800	14922000	1945400	46811000	-0.87084	-1.64941	2	3	2	3	5.3264e-08	2.075e-18	2	4	1	2	50.023	1	75.339	1	-0.590805	0	12156000	1	11555000	2353600	0.0731513	-21.1664	S	COG3085	Uncharacterized BCR	Unknown	2	0.131	N	N	0.11	no
A4SP99	Transcriptional regulator, LysR family	ASA_2702	291	ASA_2702																							13.403	1	1	1	3.74448	0	64316000	1	51809000	1	0.311975	0	K	COG0583	Transcriptional regulator	Cytoplasmic	9.97	0.109	N	N
A4SPA0	T-protein	tyrA ASA_2703	375	ASA_2703																													1	1	6250700	1	-22.5756	0	E	COG0287	Prephenate dehydrogenase	Cytoplasmic	9.97	0.092	N	N
A4SPA1	Phospho-2-dehydro-3-deoxyheptonate aldolase (EC 2.5.1.54) (3-deoxy-D-arabino-heptulosonate 7-phosphate synthase) (DAHP synthase) (Phospho-2-keto-3-deoxyheptonate aldolase)	aroF ASA_2704	357	ASA_2704																							231.792	156.106	288.87	219.124	-0.31759	-0.489222	290650000	66576000	317170000	84354000	-0.125973	-0.341454	E	COG0722	3-Deoxy-D-arabino-heptulosonate 7-phosphate (DAHP) synthase	Cytoplasmic	9.97	0.103	N	N
A4SPA2	Glycerophosphoryl diester phosphodiesterase	glpQ ASA_2705	360	ASA_2705																							1	12.065	76.391	89.45	-6.25533	-2.89025	5596600	7226700	76666000	39108000	-3.77596	-2.43605	C	COG0584	Glycerophosphoryl diester phosphodiesterase	Periplasmic	9.76	0.882	Y	?
A4SPA3	Aerobic glycerol-3-phosphate dehydrogenase	glpD ASA_2706	495	ASA_2706																							179.849	148.172	500.697	315.89	-1.47715	-1.09215	152870000	50331000	894130000	130420000	-2.54818	-1.37365	C	COG0578	Glycerol-3-phosphate dehydrogenase	Cytoplasmic	9.97	0.109	N	N
A4SPA4	Glycerol-3-phosphate regulon repressor	glpR ASA_2707	252	ASA_2707																							36.298	46.942	61.3	52.637	-0.755997	-0.165198	48924000	10420000	42277000	16016000	0.210669	-0.620159	KG	COG1349	Transcriptional regulators of sugar metabolism	Cytoplasmic	9.97	0.126	N	N
A4SPA5	Glycerol-3-phosphate transporter	glpT ASA_2708	452	ASA_2708																							1	1	1	77.193	0	-6.2704	1	8902000	1	29510000	0	-1.729	G	COG2271	Sugar phosphate permease	CytoplasmicMembrane	10	0.091	N	N
A4SPA6	Glycerol uptake facilitator	glpF ASA_2709	282	ASA_2709																													226250	3121100	17008000	13368000	-6.23215	-2.09866	G	COG0580	Glycerol uptake facilitator and related permeases (Major Intrinsic Protein Family)	CytoplasmicMembrane	10	0.119	N	N
A4SPA7	Glycerol kinase (EC 2.7.1.30) (ATP:glycerol 3-phosphotransferase) (Glycerokinase) (GK)	glpK ASA_2710	500	ASA_2710																							1	68.307	206.59	190.515	-7.69063	-1.4798	20573000	13369000	96146000	33171000	-2.22447	-1.31103	C	COG0554	Glycerol kinase	Cytoplasmic	9.26	0.129	N	N
A4SPB2	Putative uncharacterized protein	ASA_2715	120	ASA_2715																							1	1	37.497	1	-5.2287	0	19510000	1	32249000	1	-0.725041	0	R	COG3324	Predicted enzyme related to lactoylglutathione lyase	Unknown	2	0.158	N	N
A4SPB4	Putative aldo/keto oxidoreductase	ASA_2717	267	ASA_2717																							27.878	27.974	50.43	22.007	-0.855155	0.346124	16542000	32547000	29761000	33009000	-0.847289	-0.0203349	R	COG0656	Aldo/keto reductases, related to diketogulonate reductase	Cytoplasmic	9.97	0.237	N	N
A4SPC0	Putative uncharacterized protein	ASA_2723	217	ASA_2723																							225.41	185.336	303.763	238.658	-0.430395	-0.364802	172410000	47878000	189540000	75206000	-0.136659	-0.651485	S	COG2979	Uncharacterized BCR	CytoplasmicMembrane	9.82	0.099	N	?
A4SPC7	Pseudouridine synthase (EC 5.4.99.-)	rluF ASA_2730	344	ASA_2730																							83.026	113.899	104.416	122.642	-0.330708	-0.106698	84434000	25291000	117470000	29948000	-0.476396	-0.243836	J	COG1187	16S rRNA uridine-516 pseudouridylate synthase and related pseudouridylate synthases	Cytoplasmic	9.97	0.111	N	N
A4SPD3	Putative uncharacterized protein	ASA_2737	95	ASA_2737																							1	1	20.242	22.345	-4.33928	-4.48188	2698700	3929700	2348600	5294500	0.200464	-0.430075	-	-	-	Unknown	2	0.159	N	N
A4SPD6	Biosynthetic arginine decarboxylase (ADC) (EC 4.1.1.19)	speA ASA_2740	633	ASA_2740	18.944	1	10.122	1	0.904247	0	3596600	2801800	1279200	1	1.49139	21.4179	4	2	4	0	6.9088e-06	0.013781	4	2	2	0	846.807	831.755	902.029	963.429	-0.0911406	-0.21202	885850000	498560000	940370000	573530000	-0.0861661	-0.202102	E	COG1166	Arginine decarboxylase (spermidine biosynthesis)	Unknown	5.41	0.15	N	N	0.21	no	0.98644
A4SPE2	Putative uncharacterized protein	ASA_2746	186	ASA_2746																							77.139	1	133.514	1	-0.791459	0	53485000	1	131910000	1	-1.30235	0	S	COG2353	Uncharacterized BCR	Unknown	2.5	0.887	Y	N
A4SPE3	Transcriptional regulator, LysR family	ASA_2747	300	ASA_2747																							18.838	1	1	10.029	4.23557	-3.32611	29925000	2520400	21095000	1200100	0.50445	1.0705	K	COG0583	Transcriptional regulator	Cytoplasmic	9.97	0.157	N	N
A4SPE5	Formate--tetrahydrofolate ligase (EC 6.3.4.3) (Formyltetrahydrofolate synthetase) (FHS) (FTHFS)	fhs ASA_2749	580	ASA_2749																													14675000	1651200	20808000	1	-0.503778	20.6551	F	COG2759	Formyltetrahydrofolate synthetase	Cytoplasmic	8.96	0.152	N	?
A4SPE6	Methyl-accepting chemotaxis protein	ASA_2750	551	ASA_2750																							20.107	15.57	25.98	35.784	-0.369704	-1.20055	1	11767000	807810	5057800	-19.6237	1.21816	N	COG0840	Methyl-accepting chemotaxis protein	CytoplasmicMembrane	10	0.198	N	?
A4SPE8	GTP cyclohydrolase 1 (EC 3.5.4.16) (GTP cyclohydrolase I) (GTP-CH-I)	folE ASA_2752	218	ASA_2752																							226.737	202.704	316.371	221.644	-0.480598	-0.12887	157030000	52672000	225690000	60132000	-0.523302	-0.191097	H	COG0302	GTP cyclohydrolase I	Cytoplasmic	9.97	0.162	N	?
A4SPE9	Molybdopterin biosynthesis protein A	moeA ASA_2753	410	ASA_2753																							174.042	85.544	130.063	95.022	0.420225	-0.151595	148450000	4727500	187140000	4194300	-0.334141	0.172647	H	COG0303	Molybdopterin biosynthesis enzyme	Cytoplasmic	9.97	0.133	N	N
A4SPF1	Bor lipoprotein	bor ASA_2755	96	ASA_2755							1	3031000	1	348750	0	3.11953		2		2		0.00028665		4		0	112.171	218.919	97.934	228.909	0.195818	-0.064377	67458000	139380000	45732000	126010000	0.560786	0.145485	-	-	-	Unknown	2.5	0.657	Y	N	0	no
A4SPF4	StbA protein	stbA ASA_2758	372	ASA_2758																							149.746	127.555	110.363	83.593	0.440261	0.609665	92906000	27222000	91005000	17369000	0.029826	0.648258	-	-	-	Cytoplasmic	8.96	0.239	N	N
A4SPF8	ABC-type molybdate transporter, periplasmic binding protein	modA ASA_2762	242	ASA_2762	1	10.151	1	23.511	0	-1.21171	1	3210700	1	5456700	0	-0.765141		5		5		2.2599e-12		4		10	59.789	86	165.753	79.866	-1.47108	0.106755	43500000	28113000	78314000	31143000	-0.848255	-0.147671	P	COG0725	ABC-type molybdate transport system, periplasmic component	Periplasmic	9.76	0.654	Y	?	0.25	no
A4SPF9	Molybdopterin converting factor, subunit 2	moaE ASA_2763	159	ASA_2763																							43.286	69.04	42.215	27.645	0.0361448	1.32041	2547600	7236300	2570700	6712700	-0.0130225	0.108359	H	COG0314	Molybdopterin converting factor, large subunit	Cytoplasmic	9.26	0.106	N	N
A4SPG1	Molybdenum cofactor biosynthesis protein C	moaC ASA_2765	164	ASA_2765																							83.069	67.016	102.631	112.112	-0.305084	-0.742363	73814000	60929000	65246000	63668000	0.178005	-0.0634394	H	COG0315	Molybdenum cofactor biosynthesis enzyme	Cytoplasmic	9.97	0.108	N	N
A4SPG2	Molybdenum cofactor biosynthesis protein B	moaB ASA_2766	168	ASA_2766																							59.413	47.671	54.122	29.296	0.134563	0.702408	65426000	35585000	64259000	29802000	0.0259655	0.25586	H	COG0521	Molybdopterin biosynthesis enzymes	Cytoplasmic	9.26	0.271	N	N
A4SPG7	Periplasmic nitrate reductase (EC 1.7.99.4)	napA ASA_2771	829	ASA_2771																							173.757	108.752	167.617	116.431	0.0519026	-0.0984333	140930000	46254000	128310000	63627000	0.135345	-0.460061	C	COG0243	Anaerobic dehydrogenases, typically selenocysteine-containing	Periplasmic	10	0.803	Y	Y
A4SPH0	Molybdenum cofactor biosynthesis protein A	moaA ASA_2774	366	ASA_2774																													10383000	1	12664000	1	-0.28651	0	H	COG2896	Molybdenum cofactor biosynthesis enzyme	Cytoplasmic	9.97	0.109	N	N
A4SPH1	Two-component system nitrate/nitrite sensor histidine kinase NarQ	narQ ASA_2775	570	ASA_2775																													1	227890	1	1	0	17.798	T	COG3850	Signal transduction histidine kinase, nitrate/nitrite-specific	CytoplasmicMembrane	9.99	0.199	N	N
A4SPH2	Two-component system nitrate/nitrite response regulator NarP	narP ASA_2776	212	ASA_2776																							262.351	245.83	337.322	288.451	-0.362628	-0.230665	212970000	67190000	169540000	70175000	0.329025	-0.0627106	TK	COG2197	Response regulator containing a CheY-like receiver domain and an HTH DNA-binding domain	Cytoplasmic	9.97	0.107	N	N
A4SPH4	Two-component system hybrid sensor histidine kinase/response regulator	ASA_2778	698	ASA_2778																							17.242	1	1	1	4.10786	0	1	4222500	1	2795400	0	0.595043	T	COG0642	Signal transduction histidine kinase	CytoplasmicMembrane	7.88	0.124	N	N
A4SPH8	Predicted glutamine amidotransferase	ASA_2782	257	ASA_2782																							1	42.326	21.158	35.939	-4.40313	0.235994	21984000	30282000	24061000	41873000	-0.130243	-0.46756	R	COG0121	Predicted glutamine amidotransferase	Cytoplasmic	9.97	0.171	N	N
A4SPH9	Phosphoheptose isomerase (EC 5.3.1.28) (Sedoheptulose 7-phosphate isomerase)	gmhA ASA_2783	192	ASA_2783	1	1	1	41.635	0	-5.37972	3715300	7024500	528870	6405900	2.81249	0.132994	4	3	4	3	2.897e-10	1.8853e-30	5	11	1	11	509.412	467.786	501.393	398.069	0.0228911	0.23283	810700000	321370000	746700000	342880000	0.118639	-0.0934685	G	COG0279	Phosphoheptose isomerase	Cytoplasmic	9.97	0.104	N	N	0.09	no
A4SPI0	Acyl-CoA dehydrogenase	ASA_2784	818	ASA_2784	1	1	1	15.062	0	-3.91284																	24.216	107.451	74.858	140.905	-1.6282	-0.391044	16787000	39646000	41494000	47972000	-1.30556	-0.275017	I	COG1960	Acyl-CoA dehydrogenases	CytoplasmicMembrane	9.86	0.278	N	?	0.05	no
G7CNX7	HD domain-containing protein	IYQ_00277	505	ASA_2785																							44.621	30.929	78.283	20.573	-0.810976	0.588208	31755000	6197900	59625000	9209900	-0.908934	-0.571406	KT	COG3437	Response regulator containing a CheY-like receiver domain and an HD-GYP domain	Cytoplasmic	8.96	0.089	N	N
A4SPI3	DNA polymerase III, epsilon chain	dnaQ ASA_2787	244	ASA_2787																							27.676	10.922	1	1	4.79056	3.44917	33010000	9934300	23148000	13490000	0.512016	-0.4414	L	COG0847	DNA polymerase III epsilon subunit and related 3'-5' exonucleases	Cytoplasmic	9.97	0.112	N	N
A4SPI4	Ribonuclease H (RNase H) (EC 3.1.26.4)	rnhA ASA_2788	154	ASA_2788																							142.753	95.509	102.442	60.832	0.478714	0.650806	44607000	13901000	28440000	10660000	0.649349	0.382981	L	COG0328	Ribonuclease HI	Unknown	2	0.115	N	N
A4SPI6	Hydroxyacylglutathione hydrolase (EC 3.1.2.6) (Glyoxalase II) (Glx II)	gloB ASA_2790	254	ASA_2790																							69.598	36.199	78.939	32.271	-0.181692	0.165712	43997000	17939000	40565000	23703000	0.11717	-0.40197	R	COG0491	Zn-dependent hydrolases, including glyoxylases	Cytoplasmic	9.26	0.155	N	N
A4SPI7	Lytic murein transglycosylase	ASA_2791	515	ASA_2791	17.855	1	1	1	4.15826	0																													M	COG0741	Soluble lytic murein transglycosylase and related regulatory proteins (some contain LysM/invasin domains)	OuterMembrane	9.49	0.491	N	N	0.09	no
A4SPI8	Putative uncharacterized protein	ASA_2792	281	ASA_2792																							58.326	20.149	45.166	26.169	0.368902	-0.377151	31747000	26713000	46036000	41340000	-0.536142	-0.629996	S	COG3021	Uncharacterized BCR	Unknown	2.5	0.453	N	?
A4SPJ0	Putative uncharacterized protein	ASA_2795	270	ASA_2795																							18.996	1	40.143	1	-1.07945	0	11998000	1	33330000	1	-1.47403	0	MG	COG0451	Nucleoside-diphosphate-sugar epimerases	Unknown	2	0.281	N	?
A4SPJ1	Galactose operon repressor	galR ASA_2796	334	ASA_2796																							161.137	141.543	206.722	104.112	-0.359404	0.443104	174930000	14586000	219910000	17078000	-0.330135	-0.227555	K	COG1609	Transcriptional regulators	Cytoplasmic	9.97	0.188	N	N
A4SPJ2	Probable soluble lytic transglycosylase	slt ASA_2797	643	ASA_2797																							26.195	20.94	71.794	60.565	-1.45457	-1.53222	26077000	3617200	30256000	3105500	-0.214443	0.220048	M	COG0741	Soluble lytic murein transglycosylase and related regulatory proteins (some contain LysM/invasin domains)	Periplasmic	9.44	0.245	N	N
A4SPJ4	Ribosome-associated protein Y	ASA_2799	112	ASA_2799							1	36307000	1	59456000	0	-0.711575		3		3		1.3362e-11		12		11	160.972	252.734	228.974	298.604	-0.508374	-0.240614	56624000	123750000	141280000	206240000	-1.31907	-0.736896	J	COG1544	Ribosome-associated protein Y (PSrp-1)	Cytoplasmic	9.97	0.111	N	N	0.39	no
A4SPJ6	Putative uncharacterized protein	ASA_2802	1284	ASA_2802																							116.834	258.495	323.093	320.92	-1.46749	-0.312077	68408000	270270000	94441000	296200000	-0.465248	-0.13217	S	COG2911	Uncharacterized BCR	Unknown	4.69	0.09	N	N
A4SPJ7	Outer membrane protein	ASA_2803	591	ASA_2803																							142.076	122.099	74.954	1	0.922585	6.93191	148940000	10334000	117250000	6559900	0.345143	0.655653	M	COG0729	Predicted outer membrane protein	OuterMembrane	10	0.425	N	?
A4SPK0	Peptide methionine sulfoxide reductase MsrA	msrA ASA_2806	186	ASA_2806							1	11514000	1	4989300	0	1.20648		2		2		1.4499e-07		2		1													O	COG0225	Peptide methionine sulfoxide reductase	Unknown	2	0.674	Y	N	0.35	no
A4SPK1	Putative uncharacterized protein	ASA_2807	232	ASA_2807																							17.276	1	1	1	4.1107	0	45882000	1	46170000	1	-0.00902745	0	-	-	-	CytoplasmicMembrane	10	0.123	N	N
A4SPK4	ABC-type transporter, periplasmic binding protein	ASA_2810	394	ASA_2810							1	1732000	1	2484400	0	-0.520459		3		2		7.6596e-05		1		2													-	-	-	Periplasmic	9.84	0.92	Y	N	-0.02	no
A4SPK8	Membrane-bound lytic murein transglycosylase B	mltB ASA_2814	362	ASA_2814																							294.27	251.666	248.868	264.494	0.24176	-0.0717247	497250000	76575000	450690000	64881000	0.141836	0.239077	M	COG2951	Membrane-bound lytic murein transglycosylase B	CytoplasmicMembrane	9.82	0.581	Y	?
A4SPK9	Transcriptional regulatory protein, MarR family	ASA_2815	160	ASA_2815																													6239400	1	1	1	22.573	0	K	COG1846	Transcriptional regulators	Cytoplasmic	9.97	0.104	N	N
A4SPL1	Phosphoglucomutase, alpha-D-glucose phosphate-specific	pgm ASA_2817	554	ASA_2817							1	1	233770	1	-17.8347	0	1		2		0.11285		0		2		618.095	494.21	859.565	386.96	-0.475778	0.35294	757480000	182910000	1428900000	176700000	-0.915625	0.0498319	G	COG0033	Phosphoglucomutase	Unknown	2	0.109	N	N	0.13	no
A4SPL2	Negative modulator of initiation of replication	seqA ASA_2818	169	ASA_2818																							199.477	89.574	165.771	85.502	0.267031	0.0671219	323470000	100960000	292120000	78684000	0.147071	0.359642	L	COG3057	Negative regulator of replication initiationR	Unknown	2	0.102	N	N
A4SPL3	Putative esterase/lipase	ASA_2819	260	ASA_2819																							32.765	1	28.542	1	0.199069	0	31571000	1	23096000	1	0.450957	0	R	COG0596	Predicted hydrolases or acyltransferases (alpha/beta hydrolase superfamily)	Extracellular	9.71	0.141	N	N
A4SPL6	Flavodoxin	fldA ASA_2822	174	ASA_2822	19.146	1	1	1	4.25897	0	25331000	1	5396500	1	2.23081	0	3		3		1.4919e-24		6		2		326.268	334.285	384.28	334.563	-0.2361	-0.00119928	939750000	160670000	602940000	290080000	0.640263	-0.85235	C	COG0716	Flavodoxins	Cytoplasmic	8.96	0.128	N	N	0.19	no
A2T1D6	Ferric uptake regulator (Fur)	fur ASA_2824	142	ASA_2824	10.28	1	1	1	3.36177	0	430650	1	375960	1	0.195937	0	2		2		0.00013479		2		1		206.673	116.094	219.769	220.635	-0.088638	-0.926368	36003000	43973000	49095000	63270000	-0.447459	-0.524904	P	COG0735	Fe2+/Zn2+ uptake regulation proteins	Cytoplasmic	9.97	0.117	N	?	0.1	no
A4SPL9	Glutamine--tRNA ligase (EC 6.1.1.18) (Glutaminyl-tRNA synthetase)	glnS ASA_2825	553	ASA_2825																							870.068	501.684	833.025	694.514	0.0627684	-0.469225	1237500000	219710000	1129000000	290400000	0.132383	-0.402441	J	COG0008	Glutamyl- and glutaminyl-tRNA synthetases	Cytoplasmic	9.97	0.106	N	N
A4SPM0	Chitobiase	chb ASA_2826	876	ASA_2826																							1	1	18.919	12.668	-4.24176	-3.66312	46774000	9323100	137270000	11538000	-1.55324	-0.307512	G	COG3525	N-acetyl-beta-hexosaminidase	Unknown	7.4	0.792	Y	?
A4SPM1	PTS system, N-acetylglucosamine-specific IIBC component	nagE ASA_2827	492	ASA_2827																							59.011	443.859	428.651	573.227	-2.86075	-0.369005	38313000	120130000	198200000	178120000	-2.37105	-0.568253	G	COG1263	Phosphotransferase system IIC components, glucose/maltose/N-acetylglucosamine-specific	CytoplasmicMembrane	10	0.228	N	N
A4SPM2	Glucosamine-6-phosphate deaminase (EC 3.5.99.6) (GlcN6P deaminase) (GNPDA) (Glucosamine-6-phosphate isomerase)	nagB ASA_2828	266	ASA_2828																							110.689	114.158	135.861	171.103	-0.29562	-0.583833	53846000	54852000	109720000	76117000	-1.02692	-0.472674	G	COG0363	6-phosphogluconolactonase/Glucosamine-6-phosphate isomerase/deaminase	Cytoplasmic	8.96	0.189	N	N
A4SPM3	N-acetylglucosamine-6-phosphate deacetylase (EC 3.5.1.25) (GlcNAc 6-P deacetylase)	nagA ASA_2829	381	ASA_2829																													24069000	1	39519000	1	-0.71537	0	G	COG1820	N-acetylglucosamine-6-phosphate deacetylase	Cytoplasmic	9.97	0.239	N	N
A4SPM4	N-acetylglucosamine repressor	nagC ASA_2830	404	ASA_2830																							83.863	49.943	77.3	77.859	0.117566	-0.640581	18429000	6815900	22400000	4839600	-0.281521	0.494016	K	COG1940	Transcriptional regulators	Cytoplasmic	9.97	0.112	N	N
A4SPN4	Probable transcriptional regulatory protein ASA_2843	ASA_2843	246	ASA_2843	102.531	1	1	54.289	6.67992	-5.76259	4557600	1444200	4578600	4685200	-0.00663222	-1.69784	6	4	6	4	3.675e-45	3.3323e-23	9	5	7	12	742.221	943.951	746.698	926.158	-0.00867605	0.0274536	337420000	95814000	236240000	73050000	0.514292	0.391352	S	COG0217	Uncharacterized ACR	Unknown	2	0.116	N	N	0.14	no
A4SPN5	Aspartate--tRNA ligase (EC 6.1.1.12) (Aspartyl-tRNA synthetase) (AspRS)	aspS ASA_2844	588	ASA_2844	11.993	1	1	1	3.58412	0																	1744.76	1166.21	2043.57	1745.11	-0.228062	-0.581489	3158700000	542310000	3479000000	536680000	-0.139342	0.0150556	J	COG0173	Aspartyl-tRNA synthetase	Cytoplasmic	10	0.136	N	N	0.11	no	0.99959
A4SPN7	tRNA (cmo5U34)-methyltransferase (EC 2.1.1.-)	cmoA ASA_2846	247	ASA_2846																													1	1	13339000	2679400	-23.6691	-21.3535	QR	COG0500	SAM-dependent methyltransferases	Cytoplasmic	9.97	0.139	N	N
A4SPN8	tRNA (mo5U34)-methyltransferase (EC 2.1.1.-)	cmoB ASA_2847	325	ASA_2847																							96.034	85.231	38.412	109.266	1.32199	-0.358394	26786000	4953100	23179000	4016100	0.208661	0.302537	QR	COG0500	SAM-dependent methyltransferases	Cytoplasmic	9.97	0.177	N	N
G7CSR6	ATP-dependent Zn protease	IYQ_07446	252	ASA_2848																							554.02	576.88	417.152	575.332	0.409365	0.00387653	283870000	261490000	181370000	294920000	0.646295	-0.173568	-	-	-	Unknown	2	0.319	N	N
A4SPP0	Gonadoliberin III-related protein	ASA_2849	512	ASA_2849																							207.47	530.171	543.122	614.316	-1.38837	-0.212523	225480000	410790000	307340000	357030000	-0.446836	0.202356	-	-	-	CytoplasmicMembrane	10	0.2	N	N
A4SPP1	Putative uncharacterized protein	ASA_2850	321	ASA_2850																							90.057	89.45	78.041	62.764	0.206606	0.511144	124650000	30687000	179400000	27486000	-0.525297	0.158931	I	COG0439	Biotin carboxylase	Cytoplasmic	9.97	0.173	N	N
A4SPP2	Alkyl hydroperoxide reductase subunit C	ahpC ASA_2851	200	ASA_2851																							102.828	41.056	93.83	35.587	0.132112	0.206243	58563000	12939000	51669000	16990000	0.18069	-0.39296	O	COG0450	Peroxiredoxin	Cytoplasmic	9.97	0.135	N	N
A4SPP4	Transcriptional regulator, LysR family	ASA_2853	302	ASA_2853																							138.044	37.288	72.672	1	0.925657	5.22064	131660000	10677000	85847000	10518000	0.616977	0.0216459	K	COG0583	Transcriptional regulator	Cytoplasmic	9.26	0.118	N	N
A4SPP5	Aerolysin B	aerB ASA_2854	621	ASA_2854	326.819	1358.4	1590.84	1564.53	-2.28322	-0.203815	48158000	928380000	443850000	762300000	-3.20422	0.284357	24	33	25	33	7.4539e-255	0	25	259	161	284													-	-	-	Extracellular	9.72	0.864	Y	?	0.01	no
A4SPP9	Transcriptional regulator, TetR family	ASA_2858	200	ASA_2858																													4598700	1	6734200	1	-0.55028	0	K	COG1309	Transcriptional regulator	Unknown	2	0.249	N	?
A4SPQ1	Alcohol dehydrogenase IV	ASA_2860	397	ASA_2860																							1	1	25.442	1	-4.66914	0	18831000	8925300	38195000	11123000	-1.02027	-0.317573	C	COG1454	Alcohol dehydrogenase IV	Cytoplasmic	9.26	0.181	N	N
A4SPQ3	Cysteine synthase (EC 2.5.1.47)	cysM ASA_2862	304	ASA_2862																							1	14.959	1	1	0	3.90294	1	2021700	1570300	1890500	-20.5826	0.0968011	E	COG0031	Cysteine synthase	Cytoplasmic	9.97	0.13	N	N
A4SPQ8	Putative uncharacterized protein	ASA_2867	196	ASA_2867	12.118	35.822	1	44.513	3.59908	-0.313381	318790	24789000	1489300	29484000	-2.22396	-0.250232	2	4	2	4	0.0036948	2.1999e-13	2	10	0	15	420.474	330.651	465.56	215.146	-0.146951	0.619993	319100000	85017000	368080000	57953000	-0.206011	0.552868	-	-	-	Unknown	2.5	0.928	Y	?	0.23	no
A4SPR1	Flavodoxin reductase family 1 protein	ASA_2871	611	ASA_2871																							83.287	74.229	166.494	101.467	-0.999307	-0.450956	288330000	62645000	367780000	41856000	-0.351122	0.581765	R	COG3217	Uncharacterized Fe-S protein	Cytoplasmic	9.97	0.139	N	N
A4SPR2	Methyl-accepting chemotaxis protein	ASA_2872	570	ASA_2872																							1	1	1	35.81	0	-5.16229							N	COG0840	Methyl-accepting chemotaxis protein	Unknown	4.93	0.217	N	N
A4SPR3	Protease HtpX (EC 3.4.24.-) (Heat shock protein HtpX)	htpX ASA_2873	290	ASA_2873																							104.66	156.285	90.165	177.641	0.215071	-0.184785	50614000	43211000	63999000	45417000	-0.338513	-0.0718338	O	COG0501	Zn-dependent protease with chaperone function	CytoplasmicMembrane	10	0.163	N	N
A4SPR4	ATP-dependent dethiobiotin synthetase BioD (EC 6.3.3.3) (DTB synthetase) (DTBS) (Dethiobiotin synthase)	bioD ASA_2874	226	ASA_2874																							74.838	56.269	94.895	73.78	-0.342561	-0.390889	65436000	32894000	86036000	43588000	-0.394856	-0.406107	H	COG0132	Dethiobiotin synthetase	Cytoplasmic	9.26	0.164	N	N
A4SPR5	Malonyl-CoA O-methyltransferase BioC (EC 2.1.1.197) (Biotin synthesis protein BioC)	bioC ASA_2875	270	ASA_2875																							18.727	1	12.04	11.96	0.637284	-3.58015	3027600	1282800	3854300	1354000	-0.348294	-0.0779315	QR	COG0500	SAM-dependent methyltransferases	Unknown	2	0.131	N	?
A4SPR7	Biotin synthase (EC 2.8.1.6)	bioB ASA_2877	362	ASA_2877																							169.269	160.76	223.455	223.841	-0.400667	-0.477566	145330000	77328000	212440000	90204000	-0.547723	-0.222201	H	COG0502	Biotin synthase and related enzymes	Cytoplasmic	9.97	0.119	N	N
A4SPR8	Adenosylmethionine-8-amino-7-oxononanoate aminotransferase (EC 2.6.1.62) (7,8-diamino-pelargonic acid aminotransferase) (7,8-diaminononanoate synthase) (Diaminopelargonic acid synthase)	bioA ASA_2878	424	ASA_2878																							52.349	113.528	58.373	85.56	-0.157139	0.40804	25594000	23202000	50182000	13731000	-0.971364	0.756812	H	COG0161	Adenosylmethionine-8-amino-7-oxononanoate aminotransferase	Cytoplasmic	9.97	0.116	N	N
A4SPS1	Asparagine--tRNA ligase (EC 6.1.1.22) (Asparaginyl-tRNA synthetase)	asnS ASA_2881	481	ASA_2881																							685.569	524.653	833.301	405.208	-0.281536	0.372701	1115200000	172150000	1516900000	145110000	-0.443824	0.246519	J	COG0017	Aspartyl/asparaginyl-tRNA synthetases	Cytoplasmic	10	0.126	N	N
A4SPS2	Anaerobic C4-dicarboxylate membrane transporter	dcuB ASA_2882	447	ASA_2882																													1	6097500	1	10259000	0	-0.7506	R	COG2704	Anaerobic C4-dicarboxylate transporter	CytoplasmicMembrane	10	0.115	N	?
A4SPS4	Putative uncharacterized protein	ASA_2884	123	ASA_2884																							1	1	16.728	1	-4.06419	0	1258400	8476000	3208500	10962000	-1.35031	-0.371056	-	-	-	Unknown	2	0.147	N	N
G7CSN1	LysR family transcriptional regulator	IYQ_07251	306	ASA_2885																													4892000	1	6410300	1	-0.389967	0	K	COG0583	Transcriptional regulator	Cytoplasmic	9.97	0.193	N	N
A4SPS6	Putative uncharacterized protein	ASA_2886	135	ASA_2886																							36.236	1	1	1	5.17935	0	2103900	710030	5965600	5657000	-1.5036	-2.99409	P	COG1393	Arsenate reductase and related proteins, glutaredoxin family	CytoplasmicMembrane	7.88	0.225	N	?
A4SPS7	Succinyl-diaminopimelate desuccinylase (SDAP desuccinylase) (EC 3.5.1.18) (N-succinyl-LL-2,6-diaminoheptanedioate amidohydrolase)	dapE ASA_2887	375	ASA_2887							1	542770	1	2358600	0	-2.11952		2		2		0.0024841		0		2	107.804	106.468	172.917	187.991	-0.681669	-0.820244	166130000	79605000	266330000	105420000	-0.680902	-0.405218	E	COG0624	Acetylornithine deacetylase/Succinyl-diaminopimelate desuccinylase and related deacylases	Cytoplasmic	9.97	0.117	N	N	0.12	no
A4SPS8	D-alanyl-D-alanine carboxypeptidase	vanY ASA_2888	229	ASA_2888																													19289000	4287200	14163000	5749900	0.445651	-0.423501	M	COG1876	D-alanyl-D-alanine carboxypeptidase	Unknown	2	0.118	N	N
A4SPT0	Cell volume regulation protein A homolog	cvrA ASA_2890	575	ASA_2890																							1	21.174	1	27.408	0	-0.372303	1	14751000	1	11948000	0	0.304044	PS	COG0025, COG3263	NhaP-type Na+/H+ and K+/H+ antiporters, Uncharacterized BCR	Unknown	2	0.139	N	N
A4SPT1	Putative hyaluronidase	ASA_2891	367	ASA_2891																							50.322	12.786	56.474	10.404	-0.166398	0.297427	21137000	8419500	22089000	8003500	-0.0635575	0.0731035	-	-	-	Cytoplasmic	8.96	0.135	N	?
A4SPT2	Na+/H+ antiporter	ASA_2892	402	ASA_2892																													21988000	1	18685000	1	0.234836	0	P	COG0025	NhaP-type Na+/H+ and K+/H+ antiporters	Periplasmic	9.44	0.087	N	N
A4SPT4	Methyl-accepting chemotaxis protein	ASA_2895	540	ASA_2895	13.739	1	1	1	3.78021	0																	21.785	1	41.924	1	-0.944441	0							N	COG0840	Methyl-accepting chemotaxis protein	CytoplasmicMembrane	9.97	0.238	N	?	0.08	no
A4SPT5	Putative uncharacterized protein	ASA_2896	176	ASA_2896																							271.034	327.71	333.31	325.593	-0.298391	0.00935001	725970000	190040000	669570000	177990000	0.116675	0.0945069	-	-	-	Unknown	2	0.302	N	?
A4SPT8	Purine nucleosidase	ASA_2899	311	ASA_2899																							56.986	1	77.782	1	-0.448829	0	22529000	2972000	97697000	6127600	-2.11653	-1.04389	F	COG1957	Inosine-uridine nucleoside N-ribohydrolase	CytoplasmicMembrane	9.27	0.15	N	N
A4SPU0	Uridine phosphorylase	udp ASA_2901	251	ASA_2901	42.978	1	9.016	1	2.25304	0	10681000	1	10581000	1	0.0135707	0	6		6		2.8764e-36		7		5		169.832	334.165	344.288	323.433	-1.01951	0.0470938	112200000	74934000	583470000	78111000	-2.37859	-0.0599053	F	COG2820	Uridine phosphorylase	Cytoplasmic	9.97	0.094	N	N	-0.02	no
A4SPV3	Outer membrane protein assembly factor BamE	smpA bamE ASA_2918	112	ASA_2918																							55.983	68.194	47.22	96.961	0.245591	-0.50776	18299000	47477000	23077000	68101000	-0.334691	-0.520447	J	COG2913	Small protein A (tmRNA-binding)	OuterMembrane	9.92	0.563	N	N
A4SPV4	Putative nucleoside-diphosphate-sugar epimerase	ASA_2919	211	ASA_2919																													4514900	1	9179900	1	-1.02378	0	MG	COG0702	Predicted nucleoside-diphosphate-sugar epimerases	Cytoplasmic	9.26	0.214	N	N
A4SPV5	Protein RnfH	rnfH ASA_2920	119	ASA_2920							1	233460	1	2054200	0	-3.13733		2		2		0.0069696		0		2													S	COG2914	Uncharacterized BCR	Cytoplasmic	8.96	0.135	N	N	-0.05	no
A4SPV6	Putative uncharacterized protein	ASA_2921	144	ASA_2921																							1	1	1	11.712	0	-3.54992	1	698310	1	1586300	0	-1.18373	I	COG2867	Oligoketide cyclase/lipid transport protein	Unknown	2	0.235	N	?
A4SPV7	SsrA-binding protein	smpB ASA_2922	162	ASA_2922																							81.857	72.008	44.494	104.258	0.879495	-0.533929	98617000	48709000	47473000	49339000	1.05473	-0.0185401	O	COG0691	tmRNA-binding protein	Unknown	2	0.201	N	N
G7CSJ1	Integrase family protein	IYQ_07051	203	ASA_2924																							27.358	10.97	24.657	1	0.149965	3.45549	29479000	20690000	36273000	29516000	-0.299208	-0.512564	L	COG0582	Integrase	Cytoplasmic	8.96	0.101	N	N
A4SPW0	Putative uncharacterized protein	ASA_2927	281	ASA_2927																													2214900	1	4546600	1	-1.03755	0	-	-	-	Cytoplasmic	8.96	0.124	N	N
A4SPX4	Isocitrate dehydrogenase [NADP] (EC 1.1.1.42)	icd ASA_2942	419	ASA_2942	17.861	40.362	1	76.894	4.15874	-0.929873	1889900	18391000	3344900	24632000	-0.823653	-0.421534	2	13	2	14	2.559e-14	1.123e-71	3	9	1	25	1900.97	3227.54	2309.32	2464.15	-0.280735	0.389345	1111900000	708150000	2423300000	379710000	-1.12395	0.899157	C	COG0538	Isocitrate dehydrogenases	Unknown	5.96	0.104	N	N	0.39	no
A4SPY5	Putative uncharacterized protein	ASA_2954	367	ASA_2954																							40.146	1	73.134	35.481	-0.865286	-5.14897	27376000	9291200	98763000	19431000	-1.85106	-1.06442	-	-	-	Unknown	2.5	0.832	Y	?
A4SPY7	Predicted inner membrane transport protein	ASA_2956	453	ASA_2956																							1	89.438	1	87.64	0	0.0292984	1	37449000	29611000	34481000	-24.8196	0.119126	GEPR	COG0477	Permeases of the major facilitator superfamily	CytoplasmicMembrane	10	0.118	N	?
A4SPZ1	Cytochrome o ubiquinol oxidase subunit I	cyoB ASA_2960	658	ASA_2960																							33.417	112.252	124.046	123.706	-1.89222	-0.140174	156380000	168200000	172430000	157620000	-0.140955	0.0937271	C	COG0843	Heme/copper-type cytochrome/quinol oxidases, subunit 1	CytoplasmicMembrane	10	0.091	N	N
A4SPZ2	Cytochrome o ubiquinol oxidase subunit II	cyoA ASA_2961	341	ASA_2961																							254.515	218.824	229.325	178.802	0.150357	0.291408	102100000	51707000	61269000	34254000	0.736754	0.594087	C	COG1622	Heme/copper-type cytochrome/quinol oxidases, subunit 2	CytoplasmicMembrane	10	0.29	N	N
A4SPZ3	Putative uncharacterized protein	ASA_2962	641	ASA_2962							1	5989600	1	5028900	0	0.252217		5		4		1.2219e-13		2		4	64.563	156.55	69.228	201.491	-0.100648	-0.364092	245550000	101460000	314190000	129220000	-0.35562	-0.348918	Q	COG1233	Phytoene dehydrogenase and related proteins	CytoplasmicMembrane	10	0.248	N	?	0.06	no
A4SPZ6	Inosine-uridine preferring nucleoside hydrolase	ASA_2965	320	ASA_2965																													15616000	1	23568000	1	-0.593804	0	F	COG1957	Inosine-uridine nucleoside N-ribohydrolase	Unknown	2	0.11	N	N
A4SPZ7	Putative uncharacterized protein	ASA_2966	185	ASA_2966																							40.38	28.371	59.068	127.95	-0.548736	-2.17309	41550000	8232900	43990000	12074000	-0.0823271	-0.552431	-	-	-	Unknown	2	0.11	N	N
A4SPZ9	Azurin	azu ASA_2968	147	ASA_2968	55.06	27.71	104.048	58.128	-0.918173	-1.06883	1	1	1	38014000	0	-25.18	3	4	3	4	2.7533e-22	1.4124e-24	0	5	0	12	1	1	26.291	1	-4.7165	0	1	6335100	499710	12602000	-18.9307	-0.992213	C	COG3241	Azurin	Periplasmic	10	0.864	Y	?	0	no
A4SQ00	Thiamine biosynthesis lipoprotein	apbE ASA_2969	346	ASA_2969																													9079700	1436600	12286000	1	-0.436299	20.4542	H	COG1477	Membrane-associated lipoprotein involved in thiamine biosynthesis	Unknown	2	0.658	Y	N
A4SQ02	Exodeoxyribonuclease III	xthA ASA_2972	268	ASA_2972							1	1	1	459840	0	-18.8108		1		2		7.4801e-05		0		2	216.348	169.171	203.739	190.699	0.0866316	-0.172815	292920000	147260000	298030000	167520000	-0.0249509	-0.185968	L	COG0708	Exonuclease III	Cytoplasmic	9.97	0.142	N	N	0.5	yes
A4SQ03	Multidrug efflux membrane permease	ASA_2973	399	ASA_2973																							1	1	11.524	1	-3.52657	0							Q	COG0845	Membrane-fusion protein	CytoplasmicMembrane	9.97	0.436	N	N
G7CSE4	Hydrophobe/amphiphile efflux-1 family protein	IYQ_06796	1034	ASA_2974																							1	1	1	37.252	0	-5.21925	1	10571000	1	17456000	0	-0.723611	Q	COG0841	Cation/multidrug efflux pump	CytoplasmicMembrane	10	0.187	N	N
A4SQ21	PTS system, sucrose-specific IIBC component	scrA ASA_2992	454	ASA_2992																							1	64.46	68.493	91.87	-6.09788	-0.51119	51481000	116700000	161210000	127000000	-1.64683	-0.122024	G	COG1263	Phosphotransferase system IIC components, glucose/maltose/N-acetylglucosamine-specific	CytoplasmicMembrane	10	0.156	N	N
A4SQ22	Fructokinase	scrK ASA_2993	304	ASA_2993																							58.335	43.454	89.164	1	-0.6121	5.44142	101850000	1824000	197080000	1550300	-0.952335	0.234558	G	COG0524	Sugar kinases, ribokinase family	CytoplasmicMembrane	8.46	0.099	N	N
A4SQ23	Sucrose porin	scrY ASA_2994	496	ASA_2994																							1	42.14	102.901	58.742	-6.68511	-0.479202	18079000	4369100	126930000	4781400	-2.81165	-0.130097	-	-	-	OuterMembrane	10	0.875	Y	?
A4SQ24	Chaperone protein DnaJ	dnaJ ASA_2995	380	ASA_2995																							426.197	340.318	240.21	217.162	0.827224	0.648112	369600000	54499000	175050000	35376000	1.0782	0.623459	O	COG0484	Molecular chaperones (contain C-terminal Zn finger domain)	Cytoplasmic	9.97	0.098	N	N
A4SQ25	Chaperone protein DnaK (HSP70) (Heat shock 70 kDa protein) (Heat shock protein 70)	dnaK ASA_2996	641	ASA_2996	773.745	721.496	103.16	398.959	2.90697	0.854751	159350000	192740000	16558000	156950000	3.2666	0.296351	30	37	22	37	2.2844e-272	0	59	150	11	78	6318.02	5880.14	5191.65	6034.76	0.283278	-0.0374454	10201000000	5800100000	4712800000	4245500000	1.11405	0.450143	O	COG0443	Molecular chaperone	Cytoplasmic	9.97	0.123	N	N	0.61	yes
A4SQ26	Protein GrpE (HSP-70 cofactor)	grpE ASA_2997	191	ASA_2997	1	13.067	1	1	0	3.70786	1	6524800	1	3997000	0	0.707016		4		4		2.7699e-21		6		3	530.083	714.479	368.541	618.46	0.524393	0.208211	949670000	366300000	729030000	295720000	0.381448	0.308794	O	COG0576	Molecular chaperone GrpE (heat shock protein)	Cytoplasmic	9.97	0.1	N	N	-0.12	no
A4SQ27	Probable inorganic polyphosphate/ATP-NAD kinase	ppnK ASA_2998	294	ASA_2998																							11.019	1	1	1	3.46192	0							R	COG0061	Predicted kinase	Cytoplasmic	9.97	0.099	N	N
A4SQ28	DNA repair protein RecN	recN ASA_2999	554	ASA_2999																							65.161	62.134	25.548	66.014	1.3508	-0.0873891	98781000	27682000	51141000	25899000	0.949753	0.0960518	L	COG0497	ATPases involved in DNA repair	Cytoplasmic	9.97	0.156	N	N
A4SQ30	Manganese-dependent inorganic pyrophosphatase	ASA_3001	297	ASA_3001																							139.207	84.939	213.609	87.88	-0.617741	-0.0491077	139620000	53141000	226550000	48895000	-0.698324	0.120138	C	COG1227	Inorganic pyrophosphatase/exopolyphosphatase	Cytoplasmic	9.26	0.126	N	?
A4SQ31	Putative uncharacterized protein	ASA_3002	146	ASA_3002																							1	1	1	37.033	0	-5.21074	1	1	1	5809100	0	-22.4699	-	-	-	Cytoplasmic	8.96	0.093	N	N
G7CSB6	HlyD family secretion protein	IYQ_06646	382	ASA_3003																							10.375	1	1	11.333	3.37504	-3.50246							Q	COG0845	Membrane-fusion protein	CytoplasmicMembrane	9.97	0.743	Y	N
A4SQ33	ABC-type transporter, ATP-binding protein	ASA_3004	646	ASA_3004																							1	113.643	1	106.586	0	0.0924909	33172000	80472000	16766000	61273000	0.984427	0.393235	R	COG0577	ABC-type transport systems, involved in lipoprotein release, permease components	CytoplasmicMembrane	10	0.103	N	N
G7D1N2	IS256-family transposase (Fragment)	IYQ_24040	98	ASA_3009							1	12999000	1	1	0	23.6319		2		1		0.044842		1		0													L	COG3328	Predicted transposase	Unknown	2	0.125	N	N	0.08	no
A4SQ39	DNA-binding protein H-NS	hns ASA_3010	136	ASA_3010	17.201	46.328	1	1	4.10442	5.53381	748070	220600000	765990	28301000	-0.0341523	2.96251	2	8	2	7	2.4302e-06	1.3296e-22	2	20	1	2	1116.82	778.215	1030.95	1297.34	0.115421	-0.737314	406750000	474500000	506820000	463600000	-0.317331	0.0335275	R	COG2916	DNA-binding protein H-NS	Cytoplasmic	9.26	0.133	N	N	0.07	no
A4SQ41	Putative uncharacterized protein	ASA_3012	166	ASA_3012							1	21582000	1	37763000	0	-0.807145		2		2		4.9139e-11		4		6	34.31	45.178	66.332	35.849	-0.951076	0.333688	26727000	57648000	69783000	52655000	-1.38458	0.1307	-	-	-	Unknown	2	0.101	N	N	0.15	no
A4SQ44	Transcriptional regulator, AraC/XylS family	ASA_3015	347	ASA_3015							1	4366600	1	1	0	22.0581		2		1		0.2011		1		0							1	8197700	3559600	7904300	-21.7633	0.0525815	K	COG2207	AraC-type DNA-binding domain-containing proteins	CytoplasmicMembrane	10	0.19	N	N	-0.04	no
A4SQ46	Putative uncharacterized protein	ASA_3017	85	ASA_3017																													4108500	1	12421000	1	-1.5961	0	-	-	-	Unknown	2	0.098	N	N
A4SQ49	Succinate-semialdehyde dehydrogenase	gabD ASA_3020	487	ASA_3020																							29.464	11.511	69.755	1	-1.24334	3.52494	90562000	17654000	121920000	19830000	-0.428957	-0.16769	C	COG1012	NAD-dependent aldehyde dehydrogenases	Cytoplasmic	9.97	0.158	N	N
A4SQ50	4-aminobutyrate aminotransferase	gabT ASA_3021	434	ASA_3021																													4036900	1	9991200	1	-1.30741	0	E	COG0160	PLP-dependent aminotransferases	Cytoplasmic	9.97	0.123	N	?
A4SQ54	Peptidyl-prolyl cis-trans isomerase (EC 5.2.1.8)	ASA_3025	156	ASA_3025																							25.873	26.225	26.714	41.424	-0.0461487	-0.659524	1	6442800	6194200	5445600	-22.5625	0.242597	O	COG0545	FKBP-type peptidyl-prolyl cis-trans isomerases 1	CytoplasmicMembrane	10	0.287	N	N
A4SQ59	Putative uncharacterized protein	ASA_3030	193	ASA_3030																							49.082	94.593	124.686	108.672	-1.34503	-0.200175	63919000	21134000	123360000	34762000	-0.948558	-0.717945	S	COG3506	Uncharacterized ACR	Unknown	2	0.097	N	N
G7CS85	Threonine synthase (EC 4.2.3.1)	IYQ_06487	424	ASA_3038																							261.669	316.265	266.299	271.457	-0.025304	0.22041	194640000	103870000	212750000	50808000	-0.128351	1.03165	E	COG0498	Threonine synthase	Cytoplasmic	9.97	0.096	N	N
G7CS84	Homoserine kinase (EC 2.7.1.39)	IYQ_06482	331	ASA_3039																							36.611	49.413	1	57.232	5.19421	-0.211931	49841000	14484000	56354000	15237000	-0.177185	-0.0731188	E	COG0083	Homoserine kinase	Unknown	2	0.13	N	N
A4SQ69	Bifunctional aspartokinase/homoserine dehydrogenase Ie	thrA ASA_3040	830	ASA_3040																							571.636	595.937	536.325	604.85	0.0919893	-0.0214176	348590000	287410000	408440000	253060000	-0.228593	0.183631	E	COG0527, COG0460	Aspartokinases, Homoserine dehydrogenase	Cytoplasmic	9.97	0.137	N	N
A4SQ71	Isocitrate dehydrogenase kinase/phosphatase (IDH kinase/phosphatase) (IDHK/P) (EC 2.7.11.5) (EC 3.1.3.-)	aceK ASA_3042	575	ASA_3042																							1	1	16.353	29.77	-4.03148	-4.89579	76099000	12251000	96245000	11904000	-0.338834	0.0414531	-	-	-	Cytoplasmic	9.97	0.103	N	N
A4SQ72	Putative uncharacterized protein	ASA_3043	132	ASA_3043																							66.304	85.296	105.326	129.396	-0.667694	-0.601243	1	5028000	1043800	6920700	-19.9934	-0.460933	K	COG1309	Transcriptional regulator	Unknown	2.5	0.776	Y	?
A4SQ74	Ribonuclease activity regulator protein RraA	rraA ASA_3045	160	ASA_3045																							48.169	51.848	37.198	105.329	0.37288	-1.02254	3019600	7016300	8993600	14891000	-1.57454	-1.08566	H	COG0684	Demethylmenaquinone methyltransferase	Cytoplasmic	9.26	0.095	N	N
A4SQ76	Two-component system aerobic respiration response regulator	arcA ASA_3047	239	ASA_3047	10.331	1	1	1	3.36891	0	1245300	1	749610	1	0.732281	0	2		2		1.256e-05		2		0		632.772	529.357	606.889	494.416	0.0602531	0.0985156	376060000	356890000	358230000	216670000	0.0700767	0.71998	TK	COG0745	Response regulators consisting of a CheY-like receiver domain and a winged-helix DNA-binding domain	Cytoplasmic	9.97	0.1	N	N	0.13	no
A4SQ77	ABC-type transporter, ATP-binding protein	cydD ASA_3050	589	ASA_3050																							10.238	221.822	75.656	248.776	-2.88552	-0.165445	30342000	141740000	42224000	97793000	-0.476747	0.535444	Q	COG1132	ABC-type multidrug/protein/lipid transport system, ATPase component	CytoplasmicMembrane	7.88	0.112	N	N
A4SQ78	ABC-type transporter, ATP-binding protein	cydC ASA_3051	581	ASA_3051																													1	28360000	1	25564000	0	0.149744	Q	COG1132	ABC-type multidrug/protein/lipid transport system, ATPase component	CytoplasmicMembrane	7.88	0.141	N	?
A4SQ79	Lipoprotein, putative	ASA_3052	123	ASA_3052																							38.411	1	38.884	45.268	-0.0176571	-5.50042	1375900	1855300	1792100	2692900	-0.381276	-0.537508	-	-	-	Unknown	2	0.456	N	N
A4SQ82	Putative uncharacterized protein	ASA_3055	234	ASA_3055																													19409000	1	11186000	1	0.795032	0	S	COG1720	Uncharacterized ACR	Cytoplasmic	8.96	0.104	N	N
A4SQ83	3-oxoacyl-(Acyl-carrier-protein) synthase III	ASA_3056	373	ASA_3056																							34.151	55.6	92.416	122.603	-1.43621	-1.14084	8808000	16455000	56678000	24860000	-2.6859	-0.5953	I	COG0332	3-oxoacyl-[acyl-carrier-protein] synthase III	CytoplasmicMembrane	8.46	0.271	N	N
A4SQ85	AAA ATPase	ASA_3058	280	ASA_3058																							13.734	14.469	57.159	44.151	-2.05723	-1.60948	9210700	23610000	47831000	34653000	-2.37656	-0.553582	R	COG0714	MoxR-like ATPases	Cytoplasmic	8.96	0.141	N	N
A4SQ86	Cysteine synthase (EC 2.5.1.47)	cysK ASA_3059	322	ASA_3059	541.682	272.484	492.784	635.241	0.136491	-1.22113	62216000	30477000	90349000	180040000	-0.538223	-2.56252	19	18	19	21	4.8277e-179	5.5549e-265	33	59	45	101	5631.94	5079.22	7553.21	5034.52	-0.423458	0.0127544	11636000000	3562200000	25939000000	4747000000	-1.15653	-0.414248	E	COG0031	Cysteine synthase	Cytoplasmic	9.97	0.139	N	N	0.29	no
A4SQ87	Phosphocarrier protein HPr	ptsH ASA_3060	85	ASA_3060	40.386	54.564	16.695	60.316	1.27444	-0.144591	1352200	109780000	1032600	181890000	0.389027	-0.728451	3	5	4	5	2.5048e-12	5.7716e-48	4	23	1	19	272.642	265.261	383.056	297.482	-0.490547	-0.16539	214970000	353290000	132940000	272520000	0.69336	0.374491	G	COG1925	Phosphotransferase system, HPr-related proteins	Cytoplasmic	9.26	0.131	N	?	-0.01	no
A4SQ88	Phosphoenolpyruvate-protein phosphotransferase (EC 2.7.3.9) (Phosphotransferase system, enzyme I)	ptsI ASA_3061	575	ASA_3061																							2958.97	2221.82	2917.22	2412.67	0.0205048	-0.118885	4782900000	519630000	3077000000	390600000	0.636361	0.411793	G	COG1080	Phosphoenolpyruvate-protein kinase (PTS system EI component in bacteria)	Cytoplasmic	9.97	0.143	N	N
A4SQ89	PTS system glucose-specific component IIA	crr ASA_3062	169	ASA_3062	217.871	39.612	69.452	44.042	1.64939	-0.152942	115400000	16684000	39535000	113010000	1.54544	-2.75991	8	8	8	8	1.5844e-45	1.7861e-34	20	12	10	10	775.65	1604.14	1022.31	1592.41	-0.398352	0.0105891	2507800000	1001300000	2685000000	995550000	-0.0984998	0.00830861	G	COG2190	Phosphotransferase system IIA components	Cytoplasmic	9.97	0.091	N	N	0.13	no
A4SQ94	Exonuclease SbcC	sbcC ASA_3067	1250	ASA_3067	1	16.579	1	1	0	4.05129	36526000	1	1	1	25.1224	0	3		1		0.080391		2		1		505.739	1141.07	305.729	1136.87	0.72614	0.00531493	109270000	908030000	61856000	763200000	0.820912	0.250679	L	COG0419	ATPase involved in DNA repair	Cytoplasmic	9.97	0.222	N	?	0.14	no
A4SQ95	Exonuclease SbcD	sbcD ASA_3068	408	ASA_3068																							89.482	46.454	27.995	50.33	1.67643	-0.115616	64263000	3224900	46128000	4339700	0.478346	-0.428341	L	COG0420	DNA repair exonuclease	Cytoplasmic	9.97	0.1	N	N
A4SQ97	Recombination-associated protein RdgC 1	rdgC rdgC1 ASA_3070	303	ASA_3070																							686.913	514.224	596.979	425.104	0.202447	0.274581	1004400000	178360000	920310000	210100000	0.126142	-0.236284	L	COG2974	DNA recombination-dependent growth factor C	Cytoplasmic	9.97	0.163	N	N
A4SQ98	Gamma-glutamyltranspeptidase	ggt ASA_3071	593	ASA_3071																							138.483	228.788	268.316	285.301	-0.954224	-0.318473	195970000	71485000	346970000	62319000	-0.824178	0.197968	E	COG0405	Gamma-glutamyltranspeptidase	Periplasmic	9.76	0.58	Y	N
A4SQ99	Leucine aminopeptidase	ASA_3073	393	ASA_3073	423.371	6744.54	2100.96	11612	-2.31105	-0.783831	45238000	1995600000	1584600000	8231100000	-5.13044	-2.04426	13	17	14	17	1.3929e-191	0	40	1074	157	1519							1	6250800	1	14858000	0	-1.24913	R	COG2234	Predicted aminopeptidases	Extracellular	9.72	0.818	Y	N	-0.01	no
A4SQA0	Pyruvate kinase (EC 2.7.1.40)	pyk ASA_3074	470	ASA_3074	1	12.526	1	16.753	0	-0.419494																	1658.91	1256.7	1507.05	1067.27	0.13851	0.235713	2005000000	279180000	1329300000	235070000	0.592936	0.248105	G	COG0469	Pyruvate kinase	Cytoplasmic	9.97	0.131	N	N	0.27	no
A4SQA1	MscS family mechanosensitive channel	ASA_3075	1102	ASA_3075																							327.21	535.344	348.508	492.84	-0.0909749	0.119347	141150000	262060000	134780000	160540000	0.0666227	0.706964	M	COG3264	Small-conductance mechanosensitive channel	CytoplasmicMembrane	10	0.912	Y	?
A4SQB4	Molybdopterin biosynthesis protein	ASA_3090	581	ASA_3090																							52.095	10.213	61.724	31.264	-0.244687	-1.6141	68547000	8682500	87280000	11604000	-0.348558	-0.41844	H	COG0303	Molybdopterin biosynthesis enzyme	Unknown	7.33	0.266	N	N
A4SQC1	Two-component system hybrid sensor histidine kinase/response regulator	ASA_3099	1145	ASA_3099																													1	1	1	806220	0	-19.6208	T	COG0642	Signal transduction histidine kinase	CytoplasmicMembrane	10	0.215	N	N
A4SQC2	ABC-type oligopeptide transporter, periplasmic binding protein	ASA_3100	561	ASA_3100																													5953700	1	6763700	1	-0.184026	0	EP	COG0747	ABC-type dipeptide/oligopeptide/nickel transport systems, periplasmic components	Periplasmic	10	0.829	Y	?
A4SQD0	Hypothetical methyl-accepting chemotaxis protein	ASA_3108	510	ASA_3108																							1	15.564	1	1	0	3.96014							T	COG2202	PAS/PAC domain	CytoplasmicMembrane	9.99	0.103	N	N
A4SQD3	DNA topoisomerase (EC 5.99.1.2)	topA ASA_3111	873	ASA_3111																							1075.71	708.059	922.536	686.097	0.221616	0.045457	1158800000	462770000	1026600000	432050000	0.174757	0.0990971	L	COG0550	Topoisomerase IA	Cytoplasmic	9.97	0.11	N	N
A4SQD4	N-succinylarginine dihydrolase (EC 3.5.3.23)	astB ASA_3112	448	ASA_3112	1	1	1	12.423	0	-3.63494	1	1	1	152220	0	-17.2158		0		2		0.0007366		0		2	180.655	281.98	204.941	265.054	-0.181971	0.0893065	66513000	66138000	244220000	82506000	-1.87647	-0.31902	-	-	-	Cytoplasmic	9.26	0.132	N	N	0.15	no
A4SQD5	Probable protease sohB	sohB ASA_3113	335	ASA_3113																							65.362	38.208	57.791	26.738	0.177607	0.514983	225380000	46696000	181660000	44907000	0.311119	0.0563586	NO	COG0616	Periplasmic serine proteases (ClpP class)	CytoplasmicMembrane	9.82	0.146	N	N
A4SQD6	Oxidoreductase, short chain dehydrogenase/reductase family	ASA_3114	251	ASA_3114																							506.007	405.198	526.628	418.275	-0.0576269	-0.0458247	216270000	92402000	244640000	98341000	-0.177827	-0.0898689	QR	COG1028	Dehydrogenases with different specificities (related to short-chain alcohol dehydrogenases)	Cytoplasmic	9.26	0.113	N	N
A4SQD7	Transcriptional regulator, LysR family	ASA_3115	294	ASA_3115																							1	1	31.989	1	-4.9995	0	28976000	1	22862000	1	0.341907	0	K	COG0583	Transcriptional regulator	Cytoplasmic	9.97	0.187	N	?
A4SQD9	Aminotransferase	ASA_3117	379	ASA_3117																							174.893	313.548	136.442	375.497	0.358185	-0.260115	184510000	111350000	238260000	121430000	-0.368838	-0.125023	E	COG1168	PLP-dependent aminotransferase	Cytoplasmic	9.97	0.095	N	N
G7CS08	Immunogenic protein	IYQ_06078	441	ASA_3118																													29739000	1	9372300	1	1.66588	0	R	COG2358	Predicted periplasmic binding protein	Extracellular	9.65	0.305	N	N
A4SQE2	Adenylosuccinate synthetase (AMPSase) (AdSS) (EC 6.3.4.4) (IMP--aspartate ligase)	purA ASA_3120	418	ASA_3120	22.566	11.641	23.642	161.54	-0.0672014	-3.7946	1829800	6156400	5023800	21364000	-1.45709	-1.79502	5	10	5	15	1.94e-16	5.6139e-150	3	3	6	34	1800.28	910.212	1050.79	778.243	0.776745	0.225982	2821000000	168190000	3440900000	131260000	-0.286579	0.357665	F	COG0104	Adenylosuccinate synthase	Cytoplasmic	9.97	0.107	N	N	0.27	no
A4SQE3	Phospholipid-binding protein	ASA_3121	178	ASA_3121	1	1	1	35.196	0	-5.13734	1	5307900	1	31079000	0	-2.54973		3		3		4.835e-06		1		2													R	COG1881	Phospholipid-binding protein	Periplasmic	9.76	0.894	Y	N	0.02	no
A4SQE6	Glutathione S-transferase family protein	ASA_3124	208	ASA_3124																							213.718	147.677	359.046	180.089	-0.74846	-0.286265	146250000	81133000	255220000	107940000	-0.803305	-0.411869	-	-	-	Unknown	2	0.238	N	N
A4SQE7	Two-component system response regulator, LuxR family	ASA_3125	214	ASA_3125																							16.057	12.142	21.818	1	-0.442316	3.60193	9136400	6222600	15827000	5370700	-0.79269	0.212407	TK	COG2197	Response regulator containing a CheY-like receiver domain and an HTH DNA-binding domain	Cytoplasmic	9.26	0.101	N	N
A4SQF3	tRNA(Ile)-lysidine synthase (EC 6.3.4.19) (tRNA(Ile)-2-lysyl-cytidine synthase) (tRNA(Ile)-lysidine synthetase)	tilS ASA_3131	456	ASA_3131																							1	17.76	1	1	0	4.15056	2100900	1	1	1	21.0026	0	D	COG0037	Predicted ATPase of the PP-loop superfamily implicated in cell cycle control	Cytoplasmic	9.97	0.152	N	?
A4SQF4	Peptidase, M13 family	ASA_3132	676	ASA_3132																							254.001	261.914	233.329	382.85	0.122469	-0.547686	416110000	228840000	259670000	239810000	0.680286	-0.0675526	O	COG3590	Predicted metalloendopeptidase	Unknown	6.49	0.768	Y	N
A4SQF5	Putative uncharacterized protein	ASA_3133	145	ASA_3133	1	1	1	15.501	0	-3.95429	1081500	11108000	5078900	59638000	-2.23148	-2.42463	3	4	3	4	2.2403e-10	3.737e-59	3	7	1	14							9102300	14390000	26504000	17057000	-1.54191	-0.245297	-	-	-	Unknown	4.9	0.805	Y	N	0.13	no
A4SQF8	Putative transporter AsoB	asoB ASA_3136	426	ASA_3136																													1	6370100	1	8015200	0	-0.331422	E	COG0531	Amino acid transporters	CytoplasmicMembrane	10	0.169	N	Y
A4SQG0	Transcriptional regulator, LysR family	ASA_3138	302	ASA_3138																							1	1	13.036	1	-3.70443	0	21491000	5112400	21134000	4207400	0.0241668	0.281072	K	COG0583	Transcriptional regulator	Cytoplasmic	9.97	0.19	N	N
A4SQG6	Acetyl-coenzyme A carboxylase carboxyl transferase subunit alpha (ACCase subunit alpha) (Acetyl-CoA carboxylase carboxyltransferase subunit alpha) (EC 6.4.1.2)	accA ASA_3144	316	ASA_3144	16.992	1	1	1	4.08678	0	693670	1	870210	1	-0.327114	0	2		2		5.4264e-11		2		0		890.136	685.484	897.095	597.496	-0.011235	0.198194	1319800000	356180000	1333500000	357800000	-0.0148985	-0.00654688	I	COG0825	Acetyl-CoA carboxylase alpha subunit	Cytoplasmic	9.97	0.099	N	N	0.02	no
A4SQG7	DNA polymerase III, alpha subunit	dnaE ASA_3145	1161	ASA_3145																							215.808	371.898	227.403	413.524	-0.0755029	-0.153064	86328000	174780000	70134000	229270000	0.299715	-0.391507	L	COG0587	DNA polymerase III alpha subunit	Cytoplasmic	9.97	0.172	N	N
A4SQG8	Ribonuclease HII (RNase HII) (EC 3.1.26.4)	rnhB ASA_3146	196	ASA_3146																							39.595	17.602	58.19	17.207	-0.555453	0.0327438	52687000	6969400	52302000	8600700	0.0105809	-0.30342	L	COG0164	Ribonuclease HII	Cytoplasmic	9.26	0.108	N	N
A4SQG9	Lipid-A-disaccharide synthase (EC 2.4.1.182)	lpxB ASA_3147	385	ASA_3147																							1	1	18.035	17.148	-4.17273	-4.09997	43218000	7223700	35119000	9407300	0.299381	-0.381043	M	COG0763	Lipid A disaccharide synthetase	Cytoplasmic	9.97	0.108	N	N
A4SQH0	Acyl-[acyl-carrier-protein]--UDP-N-acetylglucosamine O-acyltransferase (UDP-N-acetylglucosamine acyltransferase) (EC 2.3.1.129)	lpxA ASA_3148	263	ASA_3148	28.066	1	1	1	4.81075	0	1095500	1	1662500	1	-0.601765	0	2		2		0.00068551		2		1		476.224	373.171	455.447	338.183	0.0643572	0.142033	185510000	74730000	178010000	55675000	0.0595387	0.424658	M	COG1043	Acyl-[acyl carrier protein]--UDP-N-acetylglucosamine O-acyltransferase	Cytoplasmic	9.97	0.104	N	N	0.08	no
A4SQH1	(3R)-hydroxymyristoyl-[acyl-carrier-protein] dehydratase ((3R)-hydroxymyristoyl ACP dehydrase) (EC 4.2.1.-)	fabZ ASA_3149	153	ASA_3149																							151.278	212.533	114.671	255.559	0.399702	-0.26597	3766100	55468000	3057300	60297000	0.300813	-0.120431	I	COG0764	3-hydroxymyristoyl/3-hydroxydecanoyl-(acyl carrier protein) dehydratases	Cytoplasmic	9.97	0.107	N	N
A4SQH2	UDP-3-O-acylglucosamine N-acyltransferase (EC 2.3.1.-)	lpxD ASA_3150	340	ASA_3150																							36.347	64.089	12.492	62.406	1.54083	0.038392	45994000	27077000	38636000	14855000	0.2515	0.866119	M	COG1044	UDP-3-O-[3-hydroxymyristoyl] glucosamine N-acyltransferase	Cytoplasmic	9.26	0.166	N	N
A4SQH3	Outer membrane protein OmpH	ompH ASA_3151	170	ASA_3151	17.767	118.417	18.624	115.819	-0.0679629	0.0320043	1	521360000	870970	724860000	-19.7323	-0.475422	3	9	2	9	0.00048812	4.7895e-30	2	24	2	26	1405.54	1651.92	1139.76	2017.45	0.302402	-0.288391	193460000	394420000	204540000	459820000	-0.0803477	-0.221337	M	COG2825	Outer membrane protein	Periplasmic	10	0.756	Y	?	0	no
[truncated: 717 more rows]
[truncated: 1 more columns]
